# Supplementary material for: Klf1, a C2H2 Zinc Finger-Transcription Factor, Is Required for Cell Wall Maintenance during Long-Term Quiescence in Differentiated G0 Phase
Source: PLoS One. 2013 Oct 22;8(10):e78545. doi: 10.1371/journal.pone.0078545 (PMC3805531; doi:10.1371/journal.pone.0078545)
Supplement: Table S1 — Cell size distribution during long-term incubation under N-starvation. (XLSX) [file pone.0078545.s005.xlsx]

## Sheet: Sheet1
Shimanuki et al, PLOS ONE (2013), Supplemental table s1
Cell size distribution in long-term incubation under N-starvation
	∆klf1								wild type
Day	1day		14day		28day		35day		1day		14day		28day		35day
Axis	Length	Width	Length	Width	Length	Width	Length	Width	Length	Width	Length	Width	Length	Width	Length	Width
Stdev.p	1.08	0.26	2.7	0.59	1.96	1.22	4.02	1.56	0.53	0.27	0.51	0.31	0.56	0.41	0.91	0.75
Average (mm)	7.36	4.32	8.94	4.92	9.34	5.26	10.13	5.13	5.22	4.09	5.37	4.21	5.42	4.56	5.66	4.74
Max. (mm)	9.57	5.04	19.48	6.65	13.85	8.15	24.51	8.85	6.49	4.56	6.93	5.01	6.41	5.27	8.75	6.44
Min. (mm)	5.34	3.7	5.44	3.49	3.92	2.63	4.84	2.88	3.86	3.43	4.47	3.61	3.83	3.11	4.25	3.11
N=	42	42	42	42	42	42	42	42	42	42	42	42	42	42	42	42
cell 1	7.99	4.19	16.18	3.99	7.92	4.61	9.1	7.92	5.12	3.62	4.47	4.27	6.12	4.51	5.05	4.85
2	8.13	4.51	14.74	3.98	10.82	6.13	4.84	4.17	5.58	4.15	4.56	3.91	5.95	4.43	5.19	4.07
3	7.71	4.34	8.28	3.97	8.32	4.47	16.31	5.33	4.98	3.54	5.8	4.44	5.84	4.61	7.82	6.1
4	7.85	4.07	8.4	4.88	7.47	4.43	8.73	6.96	4.82	4.32	5.38	3.89	5.81	4.98	4.74	4.18
5	7.76	4.02	8.84	5.44	7.19	4.06	10.77	4.94	5.1	4.24	5.7	4.37	5.41	4.47	5.36	4.7
6	8.62	4.78	9.7	3.49	10.63	4.29	9.27	3.73	4.82	4.11	5.43	4.06	6.07	4.77	6.45	6.07
7	6.82	4.27	10.16	4.99	10.96	6.56	10.74	4.04	4.78	4.32	4.89	4.36	5.73	4.72	6.99	6.06
8	6.75	4.75	5.46	5.22	11.52	5.04	10.57	3.88	4.82	3.6	5.66	4.3	5.46	4.45	7.81	5.57
9	6.82	4.35	5.44	4.51	7.18	5.51	9.95	2.88	5.59	4.31	5.19	4.04	4.9	3.84	5.84	5.65
10	5.65	4.26	6.49	5.29	8.19	4.91	6.71	3.09	6.03	4.36	4.93	3.67	5.77	5.09	5.34	4.36
11	5.34	4.39	9.72	4.77	8.05	4.35	24.51	6.49	5.02	4.23	4.51	4.16	5.16	4.28	5.76	4.9
12	7.3	3.7	7.94	5.53	11.46	4.56	15.54	7.58	5.84	3.87	5.77	4	5.51	4.4	4.87	4.51
13	5.98	4.07	9.86	4.64	11.22	8.15	5.65	4.98	5.33	4.31	5.82	3.65	4.55	4.07	4.98	4.13
14	6.17	4.44	9.07	5.43	12.95	7.18	14.48	4.79	4.98	3.71	5.48	4.1	5.57	4.63	5.63	4.13
15	7.14	4.22	6.03	4.51	8.95	4.65	8.42	4.21	5.95	3.9	5.56	4.28	4.67	4.33	4.74	4.15
16	6.7	4	19.48	4.35	7.63	4.93	7.84	4.11	5.4	4.23	5.36	4.24	4.91	4.33	4.25	3.11
17	5.53	4.15	9.71	4.59	12.08	4.44	7.7	4.72	5.12	4.24	4.48	3.8	5.43	4.33	5.61	4.31
18	9.48	3.95	6.1	5.13	9.8	4.5	6.77	4.41	5.59	4.21	5.72	4.24	5.77	4.8	5.29	3.69
19	6.77	3.88	8.59	5.39	13.16	7.17	9.69	4.98	5.04	4.22	5.17	3.7	5.48	4.31	5.86	5.22
20	6.89	4.79	9.86	5.01	10.26	5.52	7.71	4.52	3.86	3.43	5.75	4.05	5.16	4.8	4.89	4.27
21	6.59	4.45	9.01	5.7	8.36	5.47	12.75	6.76	4.12	3.75	5.69	4.12	5.89	4.99	5.96	4.92
22	6.8	4.41	6.28	3.85	9.38	4.82	10.17	8.85	5.48	4.35	5.41	3.91	5.66	4.9	5.82	4.88
23	7.82	4.29	7.68	5.19	8.55	4.64	6.64	3.44	4.79	4.1	4.78	4	5.56	5.08	5.87	5.2
24	8.66	4.65	8.25	5.4	7.76	4.54	12.15	3.32	4.47	4.21	5.9	4.44	5.64	4.39	4.78	4.13
25	7.34	4.24	9.14	5.82	7.49	3.89	14.12	3.75	4.8	4.03	5.1	4.22	4.61	3.89	5.43	4.01
26	6.8	4.52	7.4	5.38	11.71	4.91	14.79	7.67	6.07	4.41	5.11	4.39	5.31	4.79	4.26	3.61
27	6.84	4.34	8.93	5.03	8.82	4.86	5.88	4.04	4.98	4.39	4.78	3.61	3.83	3.11	6.59	5.43
28	6.64	4.26	12.33	6.65	8.63	5.06	7.78	4.54	5.02	4.14	5.87	3.87	6.02	5.27	5.41	5.06
29	9.47	5.04	9.29	5.12	7.01	4.11	6.56	5.3	6.06	4.34	5.39	3.95	5.99	4.96	4.9	3.87
30	6.6	4.18	10.46	5.27	7.01	4.66	7.33	3.88	6.49	4.38	5.44	4.5	5.87	4.44	4.53	3.85
31	9.19	4.09	6.84	4.77	9.57	7.86	8.47	3.92	5.83	4.14	5.84	4.49	4.91	4.48	5.35	4.58
32	7.39	4.57	10.3	5.08	9.33	4.35	12.44	8.05	5.12	4.2	5.96	5.01	5.87	4.47	5.84	5
33	6.55	4.66	7.09	5.21	13.85	7.04	6.77	4.78	5.1	3.72	5.98	4.42	5.55	4.78	5.75	4.93
34	9.57	4.44	6.8	5.32	8.27	7.86	7.34	4.57	5.86	4.26	5.92	4.48	5.01	3.88	6.22	4.45
35	8.54	4.34	9.06	5.11	3.92	2.63	10.82	5.25	5.75	3.72	4.92	4.68	4.38	4.96	6.17	5.73
36	9.07	4.49	9.48	4.84	7.39	3.56	9.49	3.74	5.43	4.56	4.97	4.64	5.75	4.71	5.11	4.29
37	8.17	4.24	9.43	5	9.76	5.67	9.12	4.93	5.26	3.72	5.08	4.22	4.8	4.36	8.75	6.44
38	8.55	4.39	8.2	4.28	10.64	5.04	22.25	5.56	4.98	4.06	4.79	4.47	4.74	4.31	5.68	5
39	6.78	4.28	6.91	4.66	10.6	5.54	9.92	8.72	5.25	4.14	4.84	4.48	4.7	4.73	6.29	5.49
40	7.38	4.17	6.9	4.87	9.96	7	8.33	5.05	5.25	4.04	5.63	4.75	6.41	5.22	6.01	5.38
41	6.24	4.04	8.75	4.31	9.79	6.17	8.05	7.28	4.59	3.94	5.65	4.24	6.3	4.98	5.25	4.14
42	6.89	4.19	6.7	4.85	8.61	5.64	8.9	4.45	4.96	4.12	6.93	4.61	5.44	4.75	5.3	4.57
