# Supplementary material for: Klf1, a C2H2 Zinc Finger-Transcription Factor, Is Required for Cell Wall Maintenance during Long-Term Quiescence in Differentiated G0 Phase
Source: PLoS One. 2013 Oct 22;8(10):e78545. doi: 10.1371/journal.pone.0078545 (PMC3805531; doi:10.1371/journal.pone.0078545)
Supplement: Table S2 — Transcriptomic data from DNA microarray analysis of ∆klf1 mutant and wild type cells in G0 (1 day) and in VE. Results of two independent experiments are shown. (XLSX) [file pone.0078545.s006.xlsx]

## Sheet: 071011_PivotData.xls
			070809_klf1_first									071005_klf1_second									070809								071005
			G0		VE		wt		klf1D			G0		VE		wt		klf1			klf1				wt				klf1				wt
			klf1D/wt		klf1D/wt		VE/G0		VE/G0			klf1/wt		klf1/wt		VE/G0		VE/G0
			Log Ratio		Log Ratio		Log Ratio		Log Ratio			Log Ratio		Log Ratio		Log Ratio		Log Ratio			G0		VE		G0		VE		G0		VE		G0		VE		Systematic ID	product	gene name	curation
	Column1	Column2	Column3	Column4	Column5	Column6	Column7	Column8	Column9	Column10	Column11	Column12	Column13	Column14	Column15	Column16	Column17	Column18	Column19	Column20	Column21	Column22	Column23	Column24	Column25	Column26	Column27	Column28	Column29	Column30	Column31	Column32	Column33	Column34	Column35	Column36	Column37	Column38	Column39	Column40
	1774636_s_at		-3.1	D	-1.9	NC	-4.2	D	-5.7	NC		-2.6	NC	0.2	NC	-4.2	D	-0.9	NC		29.1	P	0.4	A	158.8	P	6.5	A	2.1	A	0.5	A	18.2	A	0.7	A	SPBC1711.01c	mating-type m-specific polypeptide mi	#N/A	#N/A
	1771760_at		-0.7	NC	0.2	NC	-1.5	NC	-0.5	NC		-0.4	NC	-0.5	D	1.3	I	0.9	NC		111.8	P	27.3	P	109.1	P	35.5	P	28.2	P	78.1	P	63.4	P	139.7	P	SPAC6G9.13c	sequence orphan	0	sequence orphan (422 others) has transcript profile on microarray
	1776111_at		-0.5	NC	-0.4	NC	-5.1	D	-5.4	D		0.5	NC	-1	NC	1.2	NC	-1.2	NC		170.8	P	3.3	A	213.1	P	5.8	A	63.3	A	49.3	A	33.8	A	118.9	P	SPAP27G11.08c	sequence orphan	0	sequence orphan (422 others)
	AFFX-r2-TagB_at		0.7	NC	1.3	NC	-0.1	NC	0.4	NC		1.1	NC	1.5	NC	0.5	NC	0.2	NC		38.4	P	29.3	A	26.3	A	18.9	A	26.5	A	25	A	6.6	A	12.4	A	Clone 76A7, synthetic insert (467 bp)+ poly A tail (21 bp), target sequence 1-467
	RPTR-Sc-X58791-1_s_at		-1	NC	0.3	NC	-0.5	NC	0.8	NC		-0.4	NC	-0.7	NC	0.1	NC	-0.6	NC		0.6	A	3.1	A	2.5	A	2.3	A	0.6	A	0.6	A	2.5	A	0.9	A	REPORTER X58791 FEA=CDS_1 DB_XREF=CAA41597.1 GI:48447 SPTREMBL:Q56698 PROD=luciferase alpha subunit GEN=luxA
	RPTR-Sc-J01347-1_s_at		-0.8	NC	-2.7	NC	1.7	NC	0.1	NC		4	NC	0.4	NC	0.3	NC	-2.9	NC		0.9	A	0.8	A	1.2	A	7.7	A	16.5	P	1	A	0.5	A	1.7	A	REPORTER J01347 FEA=CDS_1 DB_XREF=AAB59340.1 GI:172191 NOTE=recombinase (FLP)
	1769412_at		-0.1	NC	1.9	NC	0	NC	1.3	NC		0	NC	2.5	NC	-0.5	NC	1.7	NC		4.3	A	4.4	A	2.7	A	1.1	A	2.1	A	14.6	A	2.3	A	4	A	SPAC15E1.07c	sequence orphan	0	sequence orphan (422 others)
	1775306_at		0.2	I	0.1	NC	-5.9	D	-5.9	D		0.4	I	-0.1	NC	-2.4	D	-2.9	D		7089.7	P	46.5	P	4412.2	P	93.6	P	3172.8	P	490.1	P	2077	P	615.6	P	SPAC6B12.03c	sequence orphan	0	sequence orphan (422 others)
	1779707_at		0	NC	-0.4	NC	-1.2	NC	-1.7	NC		0	NC	-0.4	MD	0.9	NC	0.6	I		241.2	P	58.6	P	254.3	P	102.8	P	253.3	P	347.1	P	163.3	P	456.9	P	SPBC215.04	heterotrimeric G protein (gamma subunit) (PMID 11238401)	git11	heterotrimeric G protein (gamma subunit) (PMID:11238401) (2 others); no apparent orthologs (135 others); involved in response to nutrients (PMID:11238401) (8 others); involved in negative regulation of transcription by glucose (PMID:11238401) (1 others); involved in cAMP-mediated signaling (PMID:11238401) (2 others); related to S. cerevisiae YJR086W but not functional ortholog; localization plasm…
	AFFX-LysX-5_at		-0.3	NC	-0.2	NC	0.9	NC	0.8	I		-0.1	NC	0.1	NC	-0.5	NC	-0.1	NC		16.9	A	18.7	M	23.4	A	26.9	M	12	A	12.2	A	12	A	10.2	A	B. subtilis /GEN=lys /DB_XREF=gb:X17013.1 /NOTE=SIF corresponding to nucleotides 387-658 of gb:X17013.1, not 100% identical /DEF=B subtilis lys gene for diaminopimelate decarboxylase (EC 4.1.1.20).
	1772034_at		-0.3	MD	0.3	I	0.2	NC	0.7	I		0.1	NC	0.1	NC	1.1	I	1	I		8534.7	P	7579	P	8333.6	P	8145.2	P	6124.5	P	12492.4	P	4470.4	P	13538.6	P	SPBC725.15	orotate phosphoribosyltransferase (predicted)	ura5	orotate phosphoribosyltransferase (predicted); involved in pyrimidine biosynthesis (predicted) (3 others); similar to S. cerevisiae YML106W and YMR271C
	AFFX-r2-Bs-lys-3_at		0	NC	0.3	NC	0.5	NC	0.9	NC		0.1	NC	0	NC	0.1	NC	0	NC		51.3	P	43	P	40.3	A	68.4	P	42.2	P	57.9	P	28.1	A	45.5	P	B. subtilis /GEN=lys /DB_XREF=gb:X17013.1 /NOTE=SIF corresponding to nucleotides 1008-1263 of gb:X17013.1, not 100% identical /DEF=B subtilis lys gene for diaminopimelate decarboxylase (EC 4.1.1.20).
	1770550_x_at		1.4	NC	4.3	NC	1.3	NC	3.4	NC		-0.6	NC	0.8	NC	-1.2	NC	0.3	NC		1.2	A	15.6	A	0.1	A	0.3	A	0.2	A	0.1	A	0.1	A	0.1	A	SPBC1348.13	similar to fragment of cox1 intron protein	0	similar to fragment of cox1 intron protein; pseudogene (14 others)
	1779847_at		-0.7	NC	0.5	NC	-0.5	NC	1	NC		2.1	NC	1.4	NC	1.1	NC	0.4	NC		68.4	A	66.6	A	75.3	A	68.7	A	40.5	A	78.5	A	10.2	A	25.6	A	SPAC1786.04	hypothetical protein	0	sequence orphan (422 others)
	1776681_at		0.2	NC	-0.4	NC	0.8	NC	0	NC		-0.9	NC	-0.4	NC	0.9	I	1.5	I		290.8	P	154.6	P	218.2	P	289.3	P	67.8	A	177.3	P	113.1	A	282.7	P	SPAC30D11.10	involved in DNA repair (PMID 8290356)	rad22	DNA repair protein Rad22; Rad52/22 family; similar to S. cerevisiae YML032C (1 others)
	1776495_at		-0.4	NC	0.4	NC	-1.5	MD	-0.8	NC		-0.3	NC	-0.1	NC	0.4	NC	0.9	NC		135.1	P	44.7	A	185.9	P	44.5	P	63.8	P	129.6	A	88.9	P	164.9	P	SPBC582.06c	sequence orphan	mcp6	meiosis specific coiled-coil protein Mcp6; horsetail movement protein Hrs1 (pers. comm. Kayoko Tanaka); non-essential (PMID:12618370) (237 others); coiled-coil (predicted) (96 others); expressed during meiosis (PMID:15654021) (12 others); no apparent orthologs (135 others)
	RPTR-Sc-AF292559-1_at		-0.4	NC	0.1	NC	1.1	NC	1.3	NC		-0.6	NC	0.4	NC	0.1	NC	0.1	NC		17.4	A	27.8	P	14.9	P	32.7	A	0.9	A	0.6	A	1.2	A	0.8	A	REPORTER AF292559 FEA=CDS_1 DB_XREF=AAG34044.1 GI:11321077 PROD=yellow fluorescent protein yfp GEN=yfp
	1776106_at		-0.5	D	-0.2	NC	-0.5	NC	-0.4	NC		0.3	NC	-0.1	NC	-0.4	D	-0.9	D		2244.9	P	521.5	P	1937	P	999.3	P	2940.2	P	1741.4	P	1715.2	P	2147.4	P	SPBC30D10.12c	mitochondrial ribosomal protein subunit s27	rsm27	mitochondrial ribosomal protein subunit s27; similar to S. cerevisiae YGR215W
	1770434_at		0.1	NC	-0.6	D	2.4	I	1.4	I		-0.4	MD	-0.2	NC	2.2	I	2.3	I		325.7	P	345.3	P	177	P	911.4	P	169.4	P	876	P	176.5	P	1162.8	P	SPBP26C9.03c	metal permease (predicted)	0	metal permease (predicted); localization membrane (8 others); 7 predicted transmembrane helices (35 others); similar to S. cerevisiae YMR319C
	AFFX-r2-TagE_at		3	NC	-1.5	NC	2.8	NC	-0.8	NC		0	NC	1.7	NC	0.5	NC	2.5	NC		14.1	A	2.6	A	1.5	A	11.5	A	1.5	A	13.6	A	1	A	5	A	Clone 76C1, synthetic insert (578 bp)+ poly A tail (21 bp), target sequence 1-578
	1773027_at		4.1	NC	2	NC	0.7	NC	0.1	NC		-1.9	NC	-1.5	NC	1.7	I	2.8	NC		13	A	10.3	A	0.3	A	1.4	A	0.6	A	6.7	A	1	A	20.4	A	SPCP20C8.03	possible pseudogene	0	possible pseudogene (2 others); repeat containing (5 others); duplicated in S. pombe (7 others) 1 frameshift
	1777441_at		-1.4	D	-0.2	NC	1.4	I	3	I		0.2	NC	0.2	NC	1.8	I	1.6	I		855.3	P	2506.8	P	1617.4	P	4346.6	P	3212.1	P	10423.1	P	2294.8	P	10916.2	P	SPBC2G2.05	60S ribosomal protein L13L16	rpl1603	60S ribosomal protein L13/L16 (2 others); similar to S. cerevisiae YIL133C and YNL069C (2 others); similar to S. pombe rpl1601 and rpl1602
	1771300_at		-0.6	D	-0.5	D	-1	D	-1	D		-0.5	D	0	NC	-1.9	D	-1.4	D		12680.3	P	3639.6	P	16621.9	P	7407.7	P	10866.7	P	4252.1	P	14046.5	P	4729	P	SPAC513.03	M-factor precursor (PMID 8196631)	#N/A	#N/A
	RPTR-Sc-U89963-1_at		-1.8	NC	0.4	NC	-3.3	NC	-0.4	NC		1.9	NC	-0.8	NC	-0.1	NC	-2.3	NC		9	A	1.4	A	21.5	A	2.3	A	10.6	A	2.6	A	1.1	A	5.9	A	REPORTER U89963 FEA=CDS_1 DB_XREF=AAB68656.1 GI:2293128 PROD=VP16 NOTE=Activation domain of VP16
	1769980_at		-0.1	NC	-0.4	NC	0.1	NC	-0.3	NC		0.1	NC	0	NC	0.8	I	0.6	I		952.1	P	360.8	P	690.4	P	755.6	P	853.4	P	1527.8	P	680	P	1690.6	P	SPBC215.07c	PWWP domain protein	0	PWWP domain protein (2 others); similar to S. pombe SPAC23D3.01 and SPBC29A3.13C (paralogs); similar to S. cerevisiae YLR455W (2 others); localization chromatin (predicted) (19 others); conserved yeast protein (11 others)
	AFFX-YER022w5_at		-0.5	NC	0.3	NC	-0.6	NC	1.5	NC		-0.4	NC	0.1	NC	-1.1	NC	-0.1	NC		0.4	A	1.3	A	1.2	A	1	A	1	A	0.9	A	0.8	A	0.4	A	S. cerevisiae GEN=SRB4 DB_XREF=gb:L12026.1 DB_XREF=spd:YER022W NOTE=SIF corresponding to nucleotides 329-620 of gb:L12026.1 DEF=Saccharomyces cerevisiae supressor protein (SRB4) gene, complete cds.
	AFFX-YER022wM_at		-0.8	NC	-0.7	NC	2.2	NC	2.6	NC		0.5	NC	-0.9	NC	-2.3	NC	-3.2	D		0.2	A	2.4	A	0.4	A	3.6	A	5.6	A	0.5	A	5.4	A	0.8	A	S. cerevisiae GEN=SRB4 DB_XREF=gb:L12026.1 DB_XREF=spd:YER022W NOTE=SIF corresponding to nucleotides 1215-1484 of gb:L12026.1 DEF=Saccharomyces cerevisiae supressor protein (SRB4) gene, complete cds.
	1777688_at		0.1	NC	-0.3	D	-0.3	NC	-0.7	D		0.2	NC	0	NC	0.6	I	0.3	I		5168.9	P	1551.3	P	3460.4	P	2909.3	P	3991.2	P	5904.8	P	3184.9	P	7008.2	P	SPAC1834.06c	conserved eukaryotic protein	0	conserved eukaryotic protein (236 others); similar to S. cerevisiae YKL189W; mo25 family
	1774262_at		1.1	I	-0.8	NC	-3.4	D	-5.1	D		0.3	I	-0.1	NC	-2.3	D	-2.9	D		10725.5	P	132.7	P	4085.3	P	278.7	P	6402.2	P	744.1	P	4708.4	P	1084.3	P	SPBC3H7.08c	sequence orphan	0	sequence orphan (422 others)
	1774471_at		-1.9	D	-0.9	D	-1.1	D	-0.2	NC		-2	D	0.2	NC	-2.8	D	-0.3	NC		229.4	P	92.8	A	692.4	P	267.5	P	163.6	P	160.6	A	667.2	P	156.4	A	SPCC162.10	serinethreonine protein kinase (predicted)	0	serine/threonine protein kinase (predicted) (71 others); no apparent S. cerevisiae ortholog (482 others)
	AFFX-r2-Bs-phe-M_at		-0.3	NC	-0.4	NC	1.1	NC	0.5	NC		1.2	NC	0.4	NC	0.4	NC	0.2	NC		58.9	P	51	P	42.5	P	90.2	P	39.7	P	31	P	23	A	36.8	A	B. subtilis /GEN=pheA /DB_XREF=gb:M24537.1 /NOTE=SIF corresponding to nucleotides 2484-2875 of gb:M24537.1 /DEF=Bacillus subtillis sporulation protein (spoOB), GTP-binding protein (obg), phenylalanine biosynthesis associated protein (pheB), and monofunctional prephenate dehydratase (pheA) genes, complete cds.
	1777519_at		3.3	NC	0	NC	4.3	NC	1.2	NC		1.9	NC	-0.2	NC	3.1	NC	1.5	NC		221.9	A	168.5	P	24.8	A	247.3	P	48.8	A	150.9	A	19.8	A	220.2	A	SPCC1393.11	sequence orphan	0	mitochondrial large ribosomal protein subunit L20; similar to S. cerevisiae YKR085C
	1770586_at		-0.3	D	-1.1	D	-1.6	D	-2.4	D		0.2	NC	-0.4	D	1.2	I	0.6	I		1781.4	P	178.2	P	1762.7	P	450.7	P	976.8	P	1522.9	P	751.9	P	2309.1	P	SPBC23G7.14	sequence orphan	0	sequence orphan (422 others); coiled-coil (region) (predicted) (96 others)
	1774785_at		-0.1	NC	0.2	NC	-0.9	D	-0.8	D		0.4	I	0	NC	1	I	0.5	I		4792.3	P	1414.2	P	4286.7	P	1581.9	P	4701	P	7377	P	3057.7	P	8271	P	SPAC644.09	UPF0001 family	0	UPF0001 family; proline synthase (predicted); pyridoxal phosphate cofactor (predicted); similar to S. cerevisiae YBL036C
	1774544_at		0.9	I	-0.5	NC	1.2	I	0.2	NC		1.9	NC	0.3	NC	4.8	I	2.5	I		107.2	M	94.7	A	45.2	A	114.7	P	17.3	A	105	A	2.5	A	120.9	A	SPBC1604.20c	kinesin-like protein	tea2	kinesin-like protein (8 others); KIP2 subfamily; no apparent S. cerevisiae ortholog (482 others)
	1778465_at		-0.5	NC	0.2	NC	-2	D	-1.1	D		-0.1	NC	0.1	NC	-0.5	NC	-0.2	NC		790.4	P	205.3	P	888.1	P	262.7	A	670	P	580.3	P	419.5	P	602.2	P	SPBC32H8.01c	hypothetical protein	0	hypothetical protein (130 others); similar to S. cerevisiae YER128W
	1777789_at		-0.9	NC	-0.4	NC	-1.2	D	-0.8	NC		-0.4	NC	-0.4	NC	0.8	NC	0.7	NC		143.5	A	46.8	A	199	A	99.2	A	52.4	A	116.1	A	67.2	A	209.6	A	SPCC13B11.04c	glutathione-dependent formaldehyde dehydrogenase (predicted)	0	glutathione-dependent formaldehyde dehydrogenase (1 others); similar to S. cerevisiae YDL168W (1 others)
	1775715_s_at		-0.6	NC	0.3	NC	-1.7	D	-1.3	NC		0.4	NC	2	NC	-1.9	D	-0.8	NC		29.4	P	6.8	A	42.8	P	10.6	P	29	P	29.1	P	17.6	P	4.1	A	SPBC11C11.12	possible pseudogene	0	possible pseudogene (2 others); similar to part of protein in cob intron
	1770895_at		-0.2	NC	0	NC	-0.5	NC	-0.7	NC		0.1	NC	0.1	NC	0.2	NC	0	NC		120.8	P	43	A	196.2	P	71.3	P	47.6	P	77.5	P	72.6	A	112.3	P	SPAC1D4.07c	dubious	0	dubious (88 others)
	1777702_at		-0.6	NC	-3.8	NC	-0.2	NC	-2	NC		0.9	NC	-0.1	NC	1.4	NC	1	I		43.8	P	1.4	A	39.2	P	45.5	P	12.9	A	27	P	8.8	A	40.1	P	SPAC1F12.03c	sequence orphan	0	sequence orphan (422 others); similar to a region or cytochrome oxidase; perhaps the gene prediction is wrong check**
	1777151_at		0.5	NC	-0.7	NC	0.3	NC	-0.2	NC		-0.1	NC	0.3	NC	-2.2	D	-1.4	D		56.5	A	24.7	A	35.5	A	42	A	135.7	P	62.4	P	126.9	P	51.7	P	SPAPB1A11.02	esteraselipase (predicted)	0	esterase/lipase (predicted) (8 others); no apparent S. cerevisiae ortholog (482 others)
	1779221_at		0.1	NC	0.4	NC	-1	D	-0.8	NC		-0.1	NC	-0.3	NC	1.6	I	1.6	I		51.8	P	16.8	A	41.6	P	21.3	P	18.8	P	61.1	P	17.9	P	73.7	P	SPBC18H10.18c	sequence orphan	0	sequence orphan (422 others); recent duplication (1 others); 2 predicted transmembrane helices (46 others); similar to S. pombe SPCC1682.06
	1778660_at		0.4	NC	0.1	NC	0.4	NC	-0.3	NC		1.8	NC	-1.3	NC	1.4	NC	-1.3	NC		22	A	5.6	A	9.1	A	8.4	A	41.3	A	19.5	A	9.5	A	43	A	SPBC119.04	involved in meiosis (induction) (PMID 3034608)	mei3	meiosis inducing protein Mei3 (PMID:3034608); regulates Pat1 (inhibition); no apparent orthologs (135 others)
	1778650_at		0.3	NC	0.2	NC	-1.1	NC	-1.1	NC		0	NC	0.3	I	1.7	I	1.7	I		1203.2	P	226.9	P	651.4	A	295.7	P	503.8	A	1692.3	P	465.3	A	1388.4	P	SPBC776.16	sequence orphan	0	sequence orphan (422 others)
	1780141_at		-0.4	NC	2.1	NC	1.2	NC	1.6	NC		-0.5	NC	0	NC	3.5	I	3.7	I		24.3	A	28.7	A	8.1	A	6.7	A	4.4	A	56.3	P	2.1	A	58.5	A	SPCC594.03	dubious	0	dubious (88 others)
	1775796_at		0	NC	1.4	NC	-1.4	NC	-0.2	NC		0.7	NC	-0.1	NC	0.7	NC	-0.1	NC		54.8	P	22.9	A	36	A	20.6	A	29.8	P	36.5	A	14.6	A	82.8	P	SPBC2F12.09c	transcription factor	atf21	bZIP (basic leucine zipper) transcription factor family (4 others); atf creb-family; similar to S. pombe SPBC29B5.01 and SPAC21E11.03c (paralogs); no apparent orthologs (cannot be distinguished) (70 others)
	AFFX-Scv2-r2-Bs-lys-3_at		-0.4	NC	-0.6	NC	-0.4	NC	-1.2	NC		-0.4	NC	0.2	NC	-1.2	NC	-1.1	NC		139	A	19	A	112.5	A	40.6	A	78.1	A	65	A	75.2	P	87	A	B. subtilis GEN=lys DB_XREF=gb:X17013.1 NOTE=SIF corresponding to nucleotides 1008-1263 of gb:X17013.1, not 100% identical DEF=B subtilis lys gene for diaminopimelate decarboxylase (EC 4.1.1.20).
	1774153_at		-0.3	D	0.3	I	-0.3	D	0.2	NC		-0.1	NC	0.1	NC	-0.7	D	-0.5	D		21266	P	11688	P	20597.4	P	13334.6	P	22002.8	P	17947.3	P	21402	P	19398.1	P	SPAC1834.12	peroxisomal targeting signal receptor	pex7	peroxisomal targeting signal receptor (1 others); WD repeat protein (123 others); involved in peroxisome organization and biogenesis (7 others); localization peroxisome (4 others); involved in protein-peroxisome targeting (1 others); similar to S. cerevisiae YDR142C
	1778285_at		-0.8	D	0.3	NC	-3.8	D	-2.6	D		0.1	NC	-0.3	NC	-0.5	D	-1	D		1846.2	P	129.7	P	2525.5	P	154.5	P	1415.2	P	864.7	P	1252.5	P	1243.4	P	SPBC1711.15c	dubious	#N/A	#N/A
	1776406_at		0.6	I	-0.3	D	2.5	I	1.4	I		-0.1	NC	-0.3	D	1	I	0.7	I		890.6	P	2275.7	P	483.4	P	2958.1	P	1753.1	P	3439.7	P	1740.7	P	5040.5	P	SPCC1529.01	MFS multidrug efflux transporter	0	membrane transporter (46 others); MFS family (1 others); similar to S. pombe SPAC11D3.05 and SPCC794.04C and SPCC569.05C and SPBC36.03C and SPBC36.01C and SPBC36.02C and SPBC530.02 and SPBC530.15c and SPBC1348.05 and SPAPB1A11.01 and SPAC750.02c and SPCC576.17c and SPCC965.13 and SPBPB2B2.16c and SPAC17C9.16c and SPBC609.04 and SPBC947.06c and SPBC409.08 and SPAC17A2.01 (1 others); similar to S. …
	1769430_at		0.1	NC	-0.7	NC	-0.9	D	-1.8	D		-0.5	NC	-0.6	D	-0.7	D	-1.4	MD		674	P	64.8	P	433.1	P	219.2	P	171.1	P	91.4	P	228.1	P	182	P	SPCC191.06	sequence orphan	0	sequence orphan (422 others) has transcript profile on microarray
	AFFX-ThrX-3_at		-0.1	NC	-0.4	NC	0.7	I	0.3	NC		0	NC	-0.1	NC	-0.1	NC	-0.1	NC		141.3	P	93.5	P	109.5	P	159	P	80.7	P	104	P	82.7	P	108.8	P	B. subtilis /GEN=thrB /DB_XREF=gb:X04603.1 /NOTE=SIF corresponding to nucleotides 1689-2151 of gb:X04603.1 /DEF=B. subtilis thrB and thrC genes for homoserine kinase and threonine synthase (EC 2.7.1.39 and EC 4.2.99.2, respectively).
	1775938_at		-0.3	NC	-1.5	D	4.1	I	2.5	I		0.1	NC	-1	D	4.8	I	4	I		201.8	P	580.5	P	178.8	P	2058	P	90.9	P	1523.7	P	83.4	P	3371.1	P	SPBC1683.09c	ferric-chelate reductase activity (PMID 8321236)	frp1	ferric-chelate reductase activity (PMID:8321236) (1 others); 6 predicted transmembrane helices (21 others); similar to S. pombe SPBC947.05C; involved in iron ion transport (PMID:8321236) (1 others); similar to S. cerevisiae YLR214W and YKL220C and YOR381W and YNR060W and YGL160W and YLR047C and YOR384W and YLL051C and YOL152W (1 others)
	1773626_at		-0.4	NC	-0.2	NC	-3.7	NC	-3.3	NC		3.4	NC	-0.5	D	4	I	0.6	NC		177.2	P	8.7	A	119.9	P	6.5	A	47.5	A	80.7	P	6.8	A	167.5	P	SPBC29A10.14	involved in meiotic recombination (required)	rec8	meiotic cohesin complex subunit Rec8p; similar to S. cerevisiae YPR007C
	1776189_at		-0.9	D	-0.9	D	-1.9	D	-1.8	D		-1.1	D	-0.3	NC	-1.9	D	-1.2	D		1648.3	P	197.5	P	2198.7	P	531.1	P	1509.7	P	673.3	P	2496.4	P	849.5	P	SPAC1565.04c	involved in conjugation	ste4	SAM domain (sterile alpha motif) (3 others); regulates Byr2p; similar to S. cerevisiae YCL032W
	1775284_at		-0.3	NC	1.2	NC	-2.8	D	-1.5	D		-0.5	NC	-0.3	NC	-0.5	D	-0.6	NC		251.5	P	47.6	A	202	P	36	A	160.9	P	167.1	A	208.8	P	221.7	P	SPAC15F9.01c	hypothetical protein	0	sequence orphan (422 others)
	1777516_at		1	I	-0.2	NC	-0.9	D	-2.1	D		0.3	NC	0	NC	0.8	I	0.5	I		1624.2	P	170.6	P	720.7	P	315.5	P	1115.3	P	1729.1	P	745.8	P	2023.3	P	SPBC405.05	hypothetical protein	0	sequence orphan (422 others)
	1770426_at		-0.5	D	0	NC	-3.2	D	-2.6	D		-0.6	D	-0.2	NC	-2.4	D	-2.1	D		13613.4	P	992.3	P	16076.6	P	1504.4	P	8313.3	P	1908.5	P	10965.3	P	2520.3	P	SPAC922.06	oxidoreductase (predicted)	0	oxidoreductase (predicted) (10 others); short chain dehydrogenase (15 others); no apparent S. cerevisiae ortholog (482 others) closest to S. cerevisiae YNL202W, but possibly not functional orthologs as pombe seems to be missing this peroxisomal beta oxidation pathway
	1777378_at		-0.8	D	-0.4	NC	-2.5	D	-2	D		-0.3	NC	-0.4	NC	-0.5	D	-0.2	NC		806	P	89.1	P	1144.2	P	157.7	P	313.8	P	265.6	P	443.8	P	464.7	P	SPAC688.06c	stucture-specific endonuclease (contributes_to) (PMID 14528010)	slx4	structure-specific endonuclease (subunit) (PMID:14528010) (1 others); non-essential (PMID:14528010) (237 others); required in the absence of rqh1 (PMID:14528010) (1 others); similar to S. cerevisiae YLR135W; SAP domain (inferred from context) (5 others); localization rDNA protrusions (PMID:14528010) (1 others)
	1778926_at		0.4	I	-1.3	D	1	I	-0.8	D		0	NC	0	NC	0.4	I	0.5	I		7746.3	P	2300.1	P	4398.5	P	8039.4	P	4606.8	P	6986	P	4229.1	P	7880.9	P	SPAC3G6.05	Mvp17PMP22 family	0	Mvp17/PMP22 family (1 others); 2 predicted transmembrane helices (46 others); predicted N-terminal signal sequence (275 others); similar to S. cerevisiae YLR251W (1 others)
	1772789_at		0.4	NC	-0.6	NC	-0.5	NC	-1.3	D		2.3	NC	-0.7	NC	2.2	NC	-0.8	NC		150.6	A	31.5	A	82.4	A	61.7	A	44.5	A	54.6	A	10.9	A	105.4	A	SPBC354.11c	sequence orphan	0	sequence orphan (422 others); non-essential (PMID:12618370) (237 others); 4 predicted transmembrane helices (36 others)
	1773532_at		0.2	NC	0.1	NC	0.4	I	0.4	NC		-0.1	NC	0.2	NC	0.9	I	1.2	I		15148.3	P	9836.6	P	10853	P	12630.3	P	5215	P	12511.2	P	4965.6	P	12726.9	P	SPBPB7E8.01	glycoprotein (predicted)	0	glycoprotein (predicted) (60 others); possibly S. pombe specific (78 others); localization cell surface (predicted) (68 others); GPI anchored protein (predicted) (PMID:12845604) (38 others); predicted N-terminal signal sequence (275 others)
	1772053_at		0	NC	-1	D	-0.9	D	-2.4	D		1.1	I	0.8	I	-2	D	-2.9	D		305.4	P	21.6	A	208.3	P	80.4	P	291	P	45.8	P	115.2	P	37.8	A	SPMIT.05	cytochrome b	#N/A	#N/A
	1770999_at		-0.6	D	-0.3	NC	-0.9	D	-0.6	D		-0.1	NC	0.1	NC	0.6	I	0.8	I		3508.9	P	1032.6	P	3851.3	P	2150.9	P	2903.9	P	5613.2	P	2890.1	P	5957.9	P	SPAC4C5.04	ubiquitin activating enzyme (PMID 9092625)	rad31	ubiquitin activating enzyme (PMID:9092625) (3 others); UBA domain (inferred from context) (15 others); non-essential (PMID:9092625) (237 others); similar to S. cerevisiae YPR180W
	1771021_at		0.9	I	-0.3	NC	0.1	NC	-1.1	D		0.1	NC	-0.1	NC	1.2	I	0.8	I		2353.2	P	521.4	P	980.8	P	916.1	P	936.7	P	1796.5	P	761.4	P	2326.1	P	SPAC6F12.11c	transcription factor	sfc1	transcription factor TFIIIC complex A box associated subunit; similar to S. cerevisiae YBR123C
	1770631_at		-0.7	D	-0.4	D	-1.7	D	-1.6	D		0	NC	-0.1	NC	-1	D	-0.9	D		3989.2	P	602.4	P	4844	P	1133.1	P	3080.2	P	1688.5	P	2858.1	P	2025.4	P	SPAC688.02c	localization spindle pole body (predicted)	mis14	kinetochore protein Mis14p (PMID:15369671); similar to S. cerevisiae YPL233W
	1779439_at		-0.3	NC	-2.9	D	-0.3	D	-2.9	D		0.1	NC	-0.1	NC	-0.7	D	-1	D		5213.7	P	388.9	P	4954.5	P	3278.6	P	17206.3	P	9003.1	P	14466.6	P	12691.7	P	SPCC794.04c	unknown specificity	0	membrane transporter (46 others); similar to S. pombe SPAC11D3.05 and SPBC947.06c and SPCC569.05C and SPBC36.03C and SPBC36.01C and SPBC36.02C and SPBC530.02 and SPBC530.15c and SPBC1348.05 and SPAPB1A11.01 and SPAC750.02c and SPCC576.17c and SPCC965.13 and SPBPB2B2.16c and SPAC17C9.16c and SPBC609.04 and SPCC1529.01 and SPBC409.08 and SPAC17A2.01; similar to S. cerevisiae YBR008C and YGR138C and…
	1769399_at		0.3	NC	0.1	NC	0.2	NC	-0.1	NC		0	NC	0	NC	-0.3	D	-0.3	D		14343.4	P	7229.7	P	9903.3	P	10640.3	P	12796	P	11483.1	P	12281.8	P	13211	P	SPBC23G7.12c	19S proteasome regulatory subunit	rpt6	19S proteasome regulatory subunit (19 others); AAA family ATPase (49 others); similar to S. cerevisiae YGL048C
	1773791_at		-0.2	NC	-0.4	D	-0.6	D	-1	D		-0.1	NC	0	NC	0.3	I	0.5	I		8379	P	2136	P	6990.5	P	4108.5	P	2655.1	P	4234.7	P	2289	P	4834.9	P	SPAC589.05c	conserved protein	0	conserved protein (26 others); no apparent S. cerevisiae ortholog (482 others)
	1777300_at		-0.1	NC	0.7	I	-0.1	NC	0.7	I		0.1	NC	0.1	NC	-0.2	NC	-0.1	NC		24036.9	P	19428.2	P	21041.4	P	18357.2	P	21651.8	P	20842.9	P	19858.5	P	22905.8	P	SPBC23G7.15c	60S acidic ribosomal protein (P2B subunit)	rpp202	60S acidic ribosomal protein (P2B subunit); similar to S. pombe SPBP8B7.06 and SPAC1071.08; similar to S. cerevisiae YOL039W and YDR382W (2 others)
	1771621_at		0.8	I	0	NC	2.6	I	1.7	I		0.9	I	0.1	NC	3	I	2.2	I		6338	P	9982.4	P	2945	P	13865.7	P	2922.3	P	13618.5	P	1334.5	P	14821.6	P	SPAC1B3.16c	vitamin H transporter (PMID 12557275)	vht1	vitamin H transporter; allantoate permease family (4 others); tandem duplication (27 others); similar to S. pombe SPAC1B3.16c; similar to S. cerevisiae YGR065C; functionally complements S. cerevisiae VHT1 (PMID:12557275)
	1770096_at		1.9	NC	-0.3	NC	2.9	I	0.6	NC		0.3	NC	-0.9	D	2.1	I	1	I		32.5	A	26.9	A	5.5	A	41.2	A	78.3	P	172.5	P	51	P	326.2	P	SPCC1223.12c	involved in cell wall biosynthesis (predicted)	meu10	GPI anchored protein (pers. comm. Birgit Eisenhaber) (38 others); meiotic expression upregulated (23 others); similar to S. pombe SPAC1705.03c; predicted N-terminal signal sequence (275 others); similar to S. cerevisiae YBR078W and YDR055W and YDR522C and YCL048W (1 others)
	AFFX-YER022w3_at		1.4	NC	0.4	NC	1.4	NC	0.5	I		-0.2	NC	0	NC	0.2	NC	-0.2	NC		8.8	A	6.3	A	1.6	A	6.5	A	1.3	A	1.6	A	1	A	2	A	S. cerevisiae GEN=SRB4 DB_XREF=gb:L12026.1 DB_XREF=spd:YER022W NOTE=SIF corresponding to nucleotides 2119-2351 of gb:L12026.1 DEF=Saccharomyces cerevisiae supressor protein (SRB4) gene, complete cds.
	RPTR-Sc-U55943-1_at		-0.8	NC	2.2	NC	0.4	NC	3.1	NC		-0.1	NC	-1.2	NC	1.9	NC	-0.1	NC		5.3	A	13.1	A	1.5	A	0.9	A	2.5	A	1.6	A	1.2	A	10	A	REPORTER U55943 FEA=CDS_1 DB_XREF=AAB01203.1 GI:1335994 PROD=VP16 transactivation domain (modified)
	RPTR-Sc-X58791-2_s_at		-0.4	NC	-2.8	NC	2.8	NC	1.2	NC		-0.4	NC	0.2	NC	-0.3	NC	0.1	NC		5.3	A	6.6	A	10.1	A	53.2	A	2.5	A	4.6	A	4.1	A	4.3	A	REPORTER X58791 FEA=CDS_2 DB_XREF=CAA41598.1 GI:48448 SPTREMBL:Q56699 PROD=luciferase beta subunit GEN=luxB
	AFFX-r2-TagA_at		-0.9	NC	-0.1	NC	1.7	NC	1.8	NC		0.9	NC	-0.2	NC	0.2	NC	-1.8	NC		6	A	5.1	A	2.6	A	14.5	A	7.5	A	1	A	2.3	A	3	A	Clone 76A3, synthetic insert (501 bp)+ poly A tail (21 bp), target sequence 1-501
	RPTR-Sc-AF298789-1_s_at		-1.1	NC	2.2	NC	-0.2	NC	5.1	NC		-2.7	NC	0.3	NC	0.1	NC	2.8	NC		3.6	A	39.6	A	11.5	A	9.7	A	3.8	A	28.2	A	23.8	A	65.9	A	REPORTER AF298789 FEA=CDS_1 DB_XREF=AAG34533.1 GI:11344896 PROD=phosphoribosylanthranilate isomerase GEN=TRP1
	1771118_at		-0.2	NC	0.3	NC	-3.2	D	-2.8	D		0.2	NC	0.2	NC	1.4	I	1.5	I		722.6	P	62.7	P	616.6	P	85.8	P	246	P	791.7	P	244.4	P	819.2	P	SPAC14C4.16	sequence orphan	#N/A	#N/A
	1774672_at		1.6	I	0.2	NC	1.8	I	0.6	I		-0.1	NC	0.2	I	0.1	NC	0.4	I		12169.3	P	8651.2	P	2908.8	P	11327.8	P	8384.7	P	12123.4	P	7755.8	P	11200.7	P	SPAC2E1P3.05c	conserved fungal protein	0	conserved fungal protein (77 others); fungal cellulose binding domain; GPI anchored protein (predicted) (PMID:12845604) (38 others); glycoprotein (predicted) (60 others); localization cell surface (predicted) (68 others); no apparent S. cerevisiae ortholog (482 others)
	1775153_at		-0.4	D	0	NC	-1.1	D	-1	D		0.1	NC	0	NC	0.7	I	0.5	I		2323.9	P	645.2	P	2344	P	917.8	P	1223.6	P	2094.6	P	1013.8	P	2374.5	P	SPCC1919.02	protease B (predicted)	0	PIG-X homolog; protease B (predicted); similar to S. cerevisiae YCL052C
	1769547_at		-0.1	NC	-0.2	NC	-1	D	-1	D		0.2	NC	0	NC	1.4	I	1.1	I		2715.7	P	576.2	P	2218.7	P	947.9	P	1471.1	P	3269.1	P	1098.2	P	4050.1	P	SPBC543.10	conserved eukaryotic protein	0	conserved eukaryotic protein (236 others); coiled-coil (region) (predicted) (96 others); similar to human chd5; disease associated, congenital heart disease; similar to S. cerevisiae YGL020C
	1777908_at		-0.3	NC	0.1	NC	0.5	I	0.9	I		0.1	NC	0.1	NC	0.9	I	0.9	I		8096.7	P	7325.4	P	6701.4	P	9740.8	P	6636	P	14542.2	P	5546.4	P	15641.9	P	SPAC17H9.16	mitochondrial TOM complex component	tom22	mitochondrial TOM complex component (4 others); similar to S. cerevisiae YNL131W
	1777363_at		0.1	NC	-0.5	D	-2.6	D	-3.3	D		-0.1	NC	0.1	NC	-0.6	D	-0.4	D		10128.6	P	495.8	P	7864.1	P	1114	P	5321.8	P	3924.4	P	5058.2	P	4213.7	P	SPAC1782.12c	conserved protein (broad species distribution)	0	conserved protein (broad species distribution) (14 others); 3 predicted transmembrane helices (42 others); DUF423; no apparent S. cerevisiae ortholog (482 others)
	1778297_at		-0.3	NC	-0.3	NC	-1	D	-1.2	D		0	NC	0.2	NC	0.3	NC	0.4	I		154.5	P	29.2	A	143.1	P	70.3	P	164	P	256.2	P	128.1	P	214.2	P	SPAC4F10.08	sequence orphan	0	sequence orphan (422 others); 4 predicted transmembrane helices (36 others)
	1769934_at		0	NC	-0.3	D	-0.2	NC	-0.4	D		0	NC	-0.1	NC	0	NC	0	NC		11975.6	P	4155.9	P	9818.7	P	6789.7	P	6086.3	P	6743.5	P	5584.4	P	7650.2	P	SPBC14F5.13c	alkaline phosphatase activity (predicted)	0	alkaline phosphatase activity (predicted); localization vacuolar membrane (8 others); involved in protein amino acid dephosphorylation (predicted) (16 others); similar to S. cerevisiae YDR481C; predicted N-terminal signal sequence (275 others); 1 predicted transmembrane helix (92 others)
	1777662_at		-0.8	D	0.4	I	-1.3	D	-0.2	NC		-0.2	NC	0.2	NC	0.6	I	0.7	I		1816.3	P	1100.4	P	2464.6	P	920.8	P	1243.7	P	2377.6	P	1180.9	P	2249.6	P	SPBC30B4.08	KapD family exonuclease	0	KapD family exonuclease; no apparent S. cerevisiae ortholog (482 others)
	RPTR-Sc-M10961-1_at		1.4	NC	0.7	NC	0.7	NC	-0.2	NC		-0.3	NC	2.5	NC	-0.4	NC	2.5	NC		17	A	9.8	A	4.3	A	6.3	A	5	A	20.1	A	4.1	A	4.7	A	REPORTER M10961 FEA=CDS_1 DB_XREF=AAA88684.1 GI:1197014 PROD=unknown protein NOTE=ORF; putative
	1775898_at		0.4	I	-0.1	NC	-4.3	D	-4.9	D		0	NC	-0.8	D	-1.3	D	-2.1	D		11042.9	P	136.5	P	5845.9	P	239.5	P	2303.6	P	500.1	P	1862.7	P	1197.1	P	SPAC977.13c	hydrolase	0	hydrolase (5 others); pseudogene (14 others) has expression on microarray; has 4 potential frameshifts
	1777940_at		-0.8	NC	-2.7	NC	0.8	NC	-1.1	NC		0.4	NC	-0.6	NC	1.5	NC	0.8	NC		50	P	12.9	A	71.7	P	114.8	P	58	P	151.3	P	71.4	P	244.8	P	SPACUNK4.19	hypothetical protein	0	sequence orphan (422 others)
	1776445_at		-2.5	NC	0.6	NC	0.2	NC	2.9	NC		-0.6	NC	-1.2	NC	2.7	NC	2	NC		3.1	A	21.5	A	13.2	A	29.7	A	4.1	A	11.9	A	4.1	A	45.8	A	SPAC23H4.05c	dubious	0	dubious (88 others)
	1777984_at		-2.2	NC	-1	NC	-0.7	NC	1	NC		3.2	NC	-1.9	NC	4.1	NC	-0.6	NC		0.2	A	0.7	A	4.9	A	1.3	A	9.4	A	6.6	A	0.5	A	26.9	P	SPAP27G11.11c	dubious	0	dubious (88 others)
	1770675_at		-0.5	D	-0.6	D	-0.5	NC	-0.4	D		-0.4	D	0	NC	-0.4	NC	0	NC		4920.7	P	1526.9	P	5812.1	P	3186.1	P	4214.5	P	4175.1	P	4553.6	P	5019.2	P	SPAC1D4.13	serinethreonine protein kinase	byr1	MAP kinase kinase (MAPKK) (2 others); no apparent S. cerevisiae ortholog (482 others)
	1770403_at		-2	D	-0.9	D	-2	D	-0.6	D		-1.7	D	0.3	NC	-1.7	D	0.3	NC		838.8	P	239.2	P	2570.1	P	613.7	P	413.7	P	505.2	P	1193.2	P	443.3	P	SPAC22F3.12c	regulator of G-protein signaling	rgs1	regulator of G-protein signaling Rgs1; similar to S. cerevisiae YLR452C
	1772735_at		0	NC	-0.2	NC	0.2	NC	0	NC		0.2	MI	0.1	NC	2.2	I	2.1	I		4755.2	P	2303.3	P	3816.6	P	3800.3	P	2136.8	P	8892.8	P	1598.9	P	9843.3	P	SPBC3E7.14	small nuclear ribonucleoprotein (snRNP) (subunit F)	smf1	small nuclear ribonucleoprotein (snRNP) (subunit F) (13 others); involved in mRNA splicing (56 others); complexed with Cdc5p (PMID:11884590) (42 others); similar to S. cerevisiae YPR182W
	1770177_at		-0.2	NC	0.2	NC	-0.9	D	-0.7	D		0.4	MI	0	NC	1.4	I	1.1	I		2862.3	P	894.4	P	2533.8	P	1073.5	P	1503.9	P	3537.1	P	1096.7	P	4180.3	P	SPAC24H6.12c	ubiquitin activating enzyme	uba3	ubiquitin activating enzyme (3 others); similar to S. cerevisiae YPR066W
	1774514_at		-0.3	D	0	NC	-1.1	D	-0.7	D		0.1	NC	0.1	NC	0.6	I	0.7	I		5360.9	P	1536	P	6177.8	P	2174.2	P	3907.6	P	7015.3	P	3561.8	P	7599.1	P	SPCC16C4.16c	conserved fungal protein	0	conserved fungal protein (77 others); similar to N. crassa 65E11.120; no apparent S. cerevisiae ortholog (482 others)
	1778551_at		0.1	NC	0	NC	-0.9	D	-0.8	D		0	NC	0	NC	0.8	I	0.9	I		1872.1	P	449.6	P	1473.2	P	673.2	P	740.1	P	1265.6	P	687.8	P	1356.8	P	SPAC323.05c	DNA methyltransferase (predicted)	0	protein methyltransferase (predicted); target erf1 (predicted); similar to S. cerevisiae YDR140W
	1777505_at		-0.8	D	-0.1	NC	-3.5	MD	-2.6	NC		-0.3	NC	0.4	NC	-1.6	NC	-0.7	NC		440.3	P	23.8	A	626.6	P	47.1	P	141.3	P	90.8	P	150	P	62.9	P	SPAC1006.04c	hypothetical protein	mcp3	meiosis specific coiled-coil protein mcp3; coiled-coil (predicted) (96 others); expressed during meiosis (pers. comm. Hiroshi Nojima) (12 others); no apparent orthologs (135 others)
	1779851_at		-0.3	NC	0.1	NC	-2.5	D	-2.2	D		0.5	NC	0	NC	0.4	NC	-0.3	NC		522.2	P	24.8	P	449.7	P	50.2	P	316.3	P	273.6	P	347.6	P	374.2	P	SPAC11H11.05c	sequence orphan	0	sequence orphan (422 others); correlation score and good intron has transcript profile on microarray
	1775365_at		0	NC	-0.2	NC	-0.3	NC	-0.3	NC		0.1	NC	-0.2	NC	1.2	I	1	I		1091.9	P	421.7	P	825.1	P	577.3	P	1054.2	P	2230.2	P	815.3	P	2825.2	P	SPBC1734.05c	spliceosome associated protein (predicted)	spf31	spliceosome associated protein (predicted) (1 others); DNAJ domain protein (24 others); involved in mRNA splicing (56 others); no apparent S. cerevisiae ortholog (482 others)
	1772058_at		-0.3	D	-0.2	NC	0.4	I	0.5	I		-0.1	NC	0	NC	2.1	I	2.3	I		1353.7	P	1031.7	P	1531.2	P	1617.5	P	771.2	P	4118.6	P	760.8	P	5462.9	P	SPBC365.11	GRIP domain	0	GRIP domain (1 others); coiled-coil (predicted) (96 others); no apparent orthologs (cannot be distinguished) (70 others)
	1771888_at		-0.2	NC	-0.2	NC	-0.3	NC	0.1	NC		0.4	NC	0	NC	1.9	I	1.3	I		887.2	P	410.5	P	748.3	P	635.7	P	662.1	P	1862.2	P	452.6	P	2241.1	P	SPAPB1E7.10	DNA-directed RNA polymerase III complex (predicted)	rpc17	DNA-directed RNA polymerase III complex (predicted) (4 others); similar to S. cerevisiae YJL011C
	1778378_at		0.2	I	0.3	I	1.2	I	1.2	I		-0.5	D	-0.1	NC	0.2	NC	0.5	I		11944.6	P	12815.3	P	7776.7	P	14334.4	P	2082.4	A	3468.7	P	2515.1	A	4349	P	SPBC530.07c	sequence orphan	0	sequence orphan (422 others)
	1779326_at		-0.3	NC	-0.4	MD	-0.5	NC	-0.6	D		0.1	NC	0.1	NC	1.2	I	1.2	I		1576.5	P	602.6	P	1667.4	P	961.4	P	761.8	P	1633.7	P	507.5	P	1926.9	P	SPAC3A12.09c	urease accessory protein (predicted)	0	urease accessory protein (predicted) (1 others); no apparent S. cerevisiae ortholog (482 others)
	1770946_at		1	I	-1.9	D	1.8	I	-1.1	D		1.1	I	0	NC	3	I	1.6	I		3985.3	P	921.9	P	1517.9	P	4974.4	P	3248.7	P	11520.9	P	1130.8	P	13131.1	P	SPCC70.08c	SAM dependent methyltransferase	0	SAM dependent methyltransferase; rRNA methyltransferase (predicted) (2 others); no apparent S. cerevisiae ortholog (482 others); similar to M. musculus bc002286 (check)
	1771877_at		-0.1	NC	-0.5	NC	-1.1	NC	-1.7	NC		0	NC	-0.1	NC	0.3	NC	0.2	NC		223.5	P	29.3	A	189.5	P	59.4	A	81.9	A	88.5	P	76.2	A	114.4	P	SPBC119.14	DNA binding	rti1	DNA binding (48 others); involved in DNA repair (27 others); involved in double-strand break repair (PMID:10512870); essential (188 others); involved in S phase (required) (PMID:10512870); involved in DNA recombination (predicted) (5 others); involved in meiotic recombination (predicted) (7 others); similar to S. cerevisiae YML032C (1 others); similar to S. pombe rad22 (paralog)
	1776659_at		0	NC	-0.3	NC	0	NC	-0.3	MD		0	NC	-0.1	NC	0.7	I	0.5	I		3529.7	P	1315.9	P	2823.6	P	2363.5	P	2356.1	P	3591	P	2123.4	P	4554.4	P	SPAC4F10.04	protein phosphatase type 2A, intrinsic regulator activity (predicted)	0	protein phosphatase type 2A, intrinsic regulator activity (predicted); similar to S. cerevisiae YIL153W
	1777045_at		-0.8	NC	-1	NC	-3.2	D	-3.4	D		-0.2	NC	-0.5	NC	-0.9	D	-1.2	D		518.3	P	30.8	P	875.9	P	89	P	273	P	162	P	283.3	P	236.8	P	SPAC589.11	peptide chain release factor (predicted)	0	conserved eukaryotic protein (236 others); similar to human ds-1 protein which shows modulated expression during colon carcinoma cell differentiation; similar to S. cerevisiae YOL114C
	1775261_s_at		-0.3	NC	0.2	NC	0.5	NC	0.3	NC		0.4	NC	0	NC	0.3	NC	-0.6	NC		114.3	P	77.6	P	82.4	P	93.7	P	34.8	P	39	P	37	P	67.4	P	SPAC212.10	pseudo-malic acid transport protein	#N/A	#N/A
	1779997_at		-0.5	D	0.4	NC	-0.3	D	0.5	NC		0.4	I	0.2	I	1.2	I	0.9	I		2084	P	1421.4	P	2314.3	P	1615.7	P	1397.9	P	3027	P	916.8	P	2893.6	P	SPBC16D10.01c	TPR repeat protein	0	TPR repeat protein (39 others); similar to S. cerevisiae YDR161W; possibly interacts with protein phosphatase 2C
	1779941_at		-0.3	D	-1	D	-1.1	D	-1.8	D		0.1	NC	-0.2	NC	1	I	0.8	I		3602.4	P	532.3	P	3687.1	P	1151.6	P	1781.7	P	3055.1	P	1368.2	P	3225.6	P	SPBC12C2.09c	ADIPOR family	0	ADIPOR family; UPF0073 (1 others); involved in lipid homeostasis (predicted) (PMID:11916977); involved in phosphate homeostasis (predicted) (PMID:11916977); similar to S. cerevisiae YOL002C and YDR492W; 7 predicted transmembrane helices (35 others)
	1777529_at		0	NC	0	NC	-0.5	D	-0.6	D		-0.2	NC	0.3	I	0.1	NC	0.6	I		7285.7	P	2153.7	P	5187.7	P	3064.3	P	1917.1	P	2926.8	P	1888	P	2905.6	P	SPAC1093.01	PPR domains	0	PPR domains (4 others); predicted N-terminal signal sequence (275 others); no apparent orthologs (cannot be distinguished) (70 others)
	AFFX-YER148w5_at		-0.6	D	0.1	NC	0.8	NC	1.6	NC		-0.4	NC	0	NC	-0.9	NC	-0.1	NC		0.5	A	1.3	A	0.6	A	0.9	A	0.9	A	0.6	A	1	A	1	A	S. cerevisiae GEN=TFIID DB_XREF=gb:X16860.1 DB_XREF=spd:YER148W NOTE=SIF corresponding to nucleotides 288-471 of gb:X16860.1 DEF=Yeast gene for transcription initiation factor IID (TFIID).
	1775947_at		-0.3	D	-0.2	NC	-1.9	D	-1.6	D		-0.3	NC	-0.1	NC	-1	D	-1	D		14344.7	P	2221.8	P	14305.4	P	3222.3	P	10145.7	P	5873.2	P	11045	P	7078.6	P	SPAC977.10	CPA1 sodium ionproton antiporter (PMID 8643524)	sod2	CPA1 sodium ion/proton antiporter (PMID:8643524) (1 others); similar to S. pombe SPAC3A11.09 (paralog); similar to S. cerevisiae YLR138W (1 others)
	1769964_at		0	NC	-1.3	D	0.6	NC	-0.8	NC		-0.3	NC	-0.4	D	1.2	NC	1	NC		1332.7	P	386.9	P	1067.5	P	1204.7	P	476.6	P	998.6	P	506	P	1557.8	P	SPCC330.10	mRNA capping methyltransferase	pcm1	mRNA capping methyltransferase; methylates the terminal guanine residue of the mRNA cap; similar to S. cerevisiae YBR236C
	1779116_at		-0.5	D	0.5	NC	-0.2	NC	0.4	MI		-0.1	NC	0.2	I	1.5	I	1.8	I		2301.5	P	1430.3	P	1750.8	P	1313.6	P	1140.4	P	4028	P	1080.2	P	3944.4	P	SPAC31G5.08	uroporphyrinogen-III synthase	ups1	uroporphyrinogen-III synthase; similar to S. cerevisiae YOR278W
	1772318_at		-0.2	NC	0.1	NC	0.6	I	0.9	I		0.1	NC	-0.1	NC	0.3	NC	0.2	NC		6102.2	P	5433.4	P	5871.7	P	7540.4	P	5104	P	5878.3	P	4552.1	P	7124.4	P	SPAC18B11.08c	conserved yeast protein	0	conserved yeast protein (11 others); similar to S. cerevisiae YPR063C; 2 predicted transmembrane helices (46 others)
	1772614_at		-0.3	D	-0.3	D	-1.7	D	-1.8	D		0	NC	0	NC	-0.3	NC	-0.4	NC		4993.8	P	687.4	P	4892.2	P	1299	P	4194.3	P	3409.3	P	3565.5	P	3978.9	P	SPAC12B10.05	metallopeptidase (predicted)	0	metallopeptidase (16 others); similar to S. cerevisiae YER078C
	1770389_at		-0.2	NC	-0.1	NC	-1	D	-1.1	D		0.2	NC	0.1	NC	0.4	I	0.3	NC		4312	P	1184.5	P	3980.4	P	1728.5	P	4093.5	P	5620.1	P	3165.3	P	6170.6	P	SPAC1F12.08	cytidylyltransferase (predicted)	0	cytidylyltransferase (predicted); similar to S. cerevisiae YGR277C; S. cerevisiae YGR277C is null-lethal; conserved eukaryotic protein (236 others) splice prediction is tentative
	1779375_at		-0.5	D	0	NC	-2.1	D	-1.6	D		-0.2	NC	0.1	NC	0.4	I	0.7	I		2212.6	P	324.6	P	2255.3	P	454.1	P	1220.3	P	2075.2	P	1197.3	P	2056.2	P	SPBC18E5.09c	hypothetical protein	0	sequence orphan (422 others)
	1770235_at		-1.4	D	-0.1	NC	-3.5	D	-2.1	D		-1.4	D	-0.3	NC	-1.5	D	-0.4	D		535.3	P	67.4	P	1284.5	P	102.1	P	375.9	P	284	P	883	P	383.5	P	SPBC4.01	sequence orphan	0	sequence orphan (422 others); 4 predicted transmembrane helices (36 others); predicted N-terminal signal sequence (275 others)
	1773753_at		-0.4	D	-2	D	-0.4	D	-2.2	D		0	NC	-0.2	NC	0	NC	-0.3	NC		12376.1	P	953.4	P	13826	P	8153.9	P	10593.9	P	9255.8	P	9435.6	P	12538.4	P	SPAC5D6.01	40S ribosomal protein (S15a)	rps2202	40S ribosomal protein (S15a); similar to S. cerevisiae YJL190C and YLR367W (1 others)
	1770491_at		-0.5	D	-0.1	NC	-2.4	D	-2.1	D		-0.1	NC	0.1	NC	-0.3	NC	0.1	NC		3433.6	P	381.5	P	3819.8	P	570.8	P	2317.6	P	2704.1	P	2230.4	P	2796.8	P	SPBC18E5.14c	hypothetical protein	0	sequence orphan (422 others)
	1777894_at		0.3	NC	-0.2	NC	-1.8	NC	-2.4	NC		-0.7	NC	-0.2	NC	1.7	I	2.4	I		112.1	P	7.7	A	78.9	P	10.8	A	15.6	A	86.3	P	29.8	A	114.7	P	SPBC1718.02	horma domain protein (inferred from context)	hop1	horma domain protein (inferred from context) (2 others); zinc finger protein (211 others); zf-PHD finger (19 others); similar to S. cerevisiae YIL072W splicing at 3rd exon possibly incorrect; orthology prediction from PMID:15226405
	1772357_at		-0.2	NC	-0.2	NC	-0.6	D	-0.4	D		0.2	I	0.1	NC	0.4	I	0.3	I		9122.5	P	3295.1	P	9018.2	P	5001.4	P	7253.1	P	9593	P	5407.8	P	10022.1	P	SPAC4D7.13	involved in mRNA splicing	prp40	snRNP U1 subunit; involved in mRNA splicing (56 others); WW domain (10 others); FF domain (1 others); formin binding protein (predicted); similar to S. cerevisiae YKL012W
	1776078_at		0	NC	-0.5	NC	-0.5	NC	-0.9	D		-0.4	D	0.1	NC	0.2	NC	0.7	I		1056.8	P	418.6	P	866.7	P	587.9	P	750.4	P	1287.2	P	858.7	P	1305.2	P	SPAC19G12.01c	anaphase-promoting complex (APC)	cut20	anaphase-promoting complex (APC) (12 others); WD repeat protein (putative) (123 others); similar to S. cerevisiae YDR118W; involved in metaphase-anaphase transition (regulation) (PMID:10526233)
	1769524_at		-0.4	D	0	NC	-0.5	NC	0.1	NC		0	NC	0.2	NC	0.4	I	0.6	I		4014.4	P	1964.5	P	4247.9	P	2735.9	P	3167.9	P	5534.5	P	2915.4	P	4834	P	SPAC3F10.09	1-(5-phosphoribosyl)-5-((5-phosphoribosylamino)methylideneamino)imidazole-4-carboxamide isomerase activity	0	1-(5-phosphoribosyl)-5-[(5-phosphoribosylamino)methylideneamino]imidazole-4-carboxamideisomerase (1 others); similar to S. cerevisiae YIL020C possibly his6 from map position
	1778321_at		-0.3	D	0.1	NC	-0.7	D	-0.2	NC		0.3	NC	0.4	I	1.8	I	2.1	I		1924.5	P	600.2	P	1883.9	P	790.3	P	495.2	P	2081.4	P	472.9	P	1801.9	P	SPBPB8B6.05c	L-asparaginase (predicted)	#N/A	#N/A
	1773199_at		-0.2	NC	-0.3	NC	-0.9	D	-1	D		0	NC	0.2	NC	0.4	I	0.6	I		6867.3	P	1584.5	P	5974.1	P	2671.5	P	4330.5	P	7336	P	3985.6	P	8017.7	P	SPBC25H2.10c	dihydropteroate synthase (predicted) (ISS)	0	dihydropteroate synthase (predicted) (ISS) (1 others); similar to S. cerevisiae YGL232W; involved in tRNA modification (predicted) (ISS) (9 others) new gene prediction (changed N terminal exon to give different donor, and canged acceptor for 2nd exon) removed stop codon from translation, status changed from pseudo to coding (V.W 15.03.2004)
	1772123_at		-0.6	D	-0.1	NC	-0.5	NC	0.1	NC		-0.2	D	-0.1	NC	1.6	I	1.7	I		1520.2	P	628	P	1928.1	P	1145.5	P	655.4	P	2718.6	P	767.3	P	3426.1	P	SPBC342.06c	involved in DNA repair (predicted)	0	conserved fungal protein (77 others); similar to S. cerevisiae YLL002W
	1778635_at		-0.2	NC	-0.6	NC	-2.3	D	-2.7	D		-0.3	NC	-0.1	NC	-0.4	D	-0.4	D		1032.6	P	75.4	P	1139.1	P	172.4	P	826.6	P	709.7	P	874.3	P	743.5	P	SPBC21.07c	serinethreonine protein kinase (predicted)	0	serine/threonine protein kinase (predicted) (71 others); no apparent orthologs (135 others); most similar to S. pombe SPCC70.05C N-terminal prediction possibly incorrect
	1769701_at		-0.2	NC	-0.8	D	-0.1	NC	-1.1	D		0.4	I	0.1	NC	1.4	I	1	I		2087.8	P	497.4	P	1993.8	P	1384.6	P	1486.1	P	3450.6	P	968.4	P	3686.8	P	SPAC227.17c	hypothetical protein	0	hypothetical protein (130 others); similar to S. cerevisiae YDR512C
	1773584_at		-0.7	D	0	NC	-2.8	D	-2.2	D		0.2	NC	0	NC	0.1	NC	-0.1	NC		3330.5	P	452	P	3856.5	P	506.1	P	3111.8	P	3357.2	P	2421.2	P	3812.2	P	SPBC21.03c	similar to gene expressed in hematopoietic stemprogenitor cells from Myelodysplastic Syndrome	0	DUF589 family; no apparent S. cerevisiae ortholog (482 others) NOTE this is s-adenosyl l-homocysteinhydrolase in bacteria
	1776657_at		0.5	I	0.1	NC	-1.1	D	-1.5	D		0.2	NC	0.1	NC	0.6	I	0.5	I		6956.9	P	1257.3	P	3744.5	P	1528.1	P	4912.3	P	7898.3	P	4150.7	P	8749.3	P	SPAC23H4.18c	SCF ubiquitin ligase complex	pip1	pop-interacting protein 1; zinc finger protein (211 others); zf-C3HC4 type (RING finger) (51 others); similar to S. cerevisiae YOL133W
	1779180_at		-0.3	NC	-0.7	D	0.2	NC	-0.1	NC		-0.1	NC	-0.1	NC	0.8	I	0.9	I		2179.9	P	1197.2	P	2008.7	P	2223	P	1588	P	2864.1	P	1384	P	3424.4	P	SPBC839.07	rhodanese-like domain	ibp1	rhodanese-like domain (3 others); Cdc25 family phosphatase (PMID:14508607); non-essential (PMID:14508607) (237 others); activity confirmed in vitro (PMID:14508607); similar to S. cerevisiae YGR203W and YPR200C itty bitty phosphatase
	1775895_at		-0.5	D	-0.5	D	-2.1	D	-1.9	D		-0.2	NC	0	NC	-0.2	NC	0	NC		3397.1	P	468.1	P	3751.5	P	718.5	P	2123.7	P	2094.5	P	2213.4	P	2430	P	SPAC22H10.10	LRR domain	alp21	LRR domain; involved in microtubule assembly (required) (1 others); chaperone activity (13 others); tubulin specific chaperone (cofactor E) (predicted) (4 others); involved in formation of alpha-beta-tubulin heterodimer; involved in cell polarity (10 others); essential (188 others); similar to S. cerevisiae YER007W
	1779523_at		-0.3	D	-0.3	NC	-1.6	D	-1.7	D		0	NC	0.1	NC	-0.5	D	-0.5	D		4004	P	683.4	P	3930.8	P	1289.9	P	3628.3	P	2833.8	P	3335.4	P	3185	P	SPAC19G12.02c	involved in DNA repair (PMID 9258673)	pms1	MutL family (1 others); mismatch-binding; similar to S. cerevisiae YNL082W
	1775793_at		-0.4	D	-0.4	NC	-1.4	D	-1.3	D		0	NC	0.1	NC	0.2	NC	0.2	NC		2448.5	P	511.9	P	2695.3	P	842.2	P	1995.1	P	2608.9	P	1683.5	P	2643.7	P	SPBC2D10.15c	peptidyl-tRNA hydrolase (predicted)	0	peptidyl-tRNA hydrolase; similar to S. cerevisiae YHR189W
	1779294_at		-0.2	NC	0	NC	-2	D	-2.2	D		-0.1	NC	-0.2	NC	0.2	NC	0.3	NC		2023.4	P	216.7	P	1731.7	P	304	P	833.4	P	1023.7	P	765.5	P	1184.4	P	SPBC2D10.13	TPR repeat protein	est1	TPR repeat protein (39 others); EST1 domain (PMID:12676087) (1 others); similar to S. pombe SPBC2F12.03c; similar to S. cerevisiae YDR206W and YLR233C (1 others)
	1773421_at		-0.2	NC	-0.4	NC	0.3	NC	0.3	NC		-0.3	NC	-0.2	NC	1.8	MI	2.1	I		233.6	P	150.6	P	218.5	P	242.9	P	92.6	P	378.5	P	103.2	P	497.8	P	SPAC25G10.02	cruciform cutting endonuclease	cce1	cruciform cutting endonuclease; Holliday junction resolvase (2 others); SAP domain (SMART) (5 others); similar to S. cerevisiae YKL011C
	1773039_at		-0.2	NC	-0.4	NC	0.3	NC	0	NC		-0.4	NC	-0.1	NC	0.7	I	1	I		2939.2	P	1548.3	P	2399.6	P	2923.1	P	1403.7	P	3199.3	P	1583.8	P	3786.8	P	SPAC16.03c	dihydroorotase (predicted)	ura2	dihydroorotase (predicted); involved in pyrimidine biosynthesis (3 others); dihydroorotase activity; localization unknown (8 others); similar to S. cerevisiae YLR420W
	1771780_at		-0.2	NC	-0.6	D	-0.2	NC	-0.8	D		0.2	NC	-0.2	NC	0.5	I	0.2	NC		4481.1	P	1509.1	P	3721.6	P	3113.8	P	3763.6	P	4720.6	P	2936.8	P	5701.2	P	SPBC4B4.01c	pantothenate kinase (ISS)	0	pantothenate kinase (ISS); fumble domain; similar to S. cerevisiae YDR531W
	1777826_at		-0.2	NC	-0.4	NC	-1.5	D	-1.6	D		0.1	NC	0.2	NC	0.8	I	0.8	I		3846.1	P	552.2	P	3460.3	P	1154.5	P	1452.4	P	2727.3	P	1246	P	2760.6	P	SPBC18E5.05c	hypothetical protein	0	DNA-directed RNA polymerase II, holoenzyme (subunit); similar to S. cerevisiae YHR187W
	1776569_at		-0.2	NC	0.1	NC	-1.5	D	-1.2	D		-0.2	NC	0.1	NC	0.9	NC	1.2	NC		1854	P	368.7	P	1473.7	P	483.6	P	610.1	P	1367	P	626.2	P	1463.4	P	SPAC17C9.02c	alpha-aminoadipate reductase-phosphopantetheinyl transferase (predicted)	lys7	alpha-aminoadipate reductase phosphopantetheinyl transferase (PMID:15546125); ACPS domain (1 others); similar to S. cerevisiae YGL154C
	1769410_at		0.7	I	-0.1	NC	-0.5	D	-1.4	D		-0.1	NC	-0.3	NC	-0.5	D	-0.7	D		2079.7	P	404.5	P	975.1	P	526.8	P	1319.9	P	746.6	P	1318.5	P	1069.1	P	SPAC19G12.04	ureidoglycolate hydrolase (predicted)	0	ureidoglycolate hydrolase (predicted); similar to S. cerevisiae YIR032C
	RPTR-Sc-J01347-2_at		-2.2	NC	2.6	NC	-2.4	NC	2.5	NC		-0.5	NC	0.3	NC	-0.6	NC	-0.1	NC		16.3	A	40.8	A	32.8	A	7.5	A	20.5	A	55.3	A	44.2	A	63.5	A	REPORTER J01347 FEA=CDS_2 DB_XREF=AAB59341.1 GI:172192 NOTE=Rep 1 protein
	1772040_at		0.7	I	0.4	NC	-4.3	D	-4.2	D		0.6	I	-0.2	NC	-2.8	D	-3.4	D		3855.1	P	60.5	P	1716.1	P	102.7	P	2556.2	P	269.1	P	1418.2	P	329.1	P	SPBC23G7.11	DNA-3-methyladenine glycosidase	0	DNA-3-methyladenine glycosidase; AlkA family; involved in nucleotide-excision repair (5 others); involved in DNA repair (27 others); similar to S. pombe mag1 (paralog); similar to S. cerevisiae YER142C (1 others)
	1773534_at		-0.3	D	-0.3	NC	-1.7	D	-1.7	D		-0.1	NC	-0.2	NC	0	NC	-0.1	NC		4628.8	P	650.9	P	4708.5	P	1217.2	P	1221.3	P	1198.5	P	1167.9	P	1756.8	P	SPBC1683.11c	isocitrate lyase (predicted)	0	isocitrate lyase; similar to S. cerevisiae YER065C and YPR006C I'm going to assume this is mitochondrial and involved in amino acid biosynthesis as YPR006C, rather than peroxizomal involved in glyoxylate pathway as YER065C even though YER065C is more closely related, S. pombe does not have any of the other peroxisomal glyoxylate pathway genes
	1775886_at		-0.2	NC	0.1	NC	-1.3	D	-1.1	D		0.1	NC	0.1	NC	-0.5	D	-0.5	D		13279.2	P	2952.4	P	12816.5	P	3943.3	P	13947.4	P	10518	P	12729.7	P	11076.4	P	SPCC1739.09c	cytochrome c oxidase subunit VIa	cox13	cytochrome c oxidase subunit VIa; similar to S. cerevisiae YGL191W
	1771589_at		2.2	I	-0.6	D	-1.1	D	-3.8	D		0.3	NC	-0.5	D	-0.7	MD	-1.4	D		1553	P	46.6	P	285.6	P	111.4	P	718.6	P	300.7	P	575.7	P	471.9	P	SPBC839.06	Ca2(+)-ATPase (PMID 2145281)	cta3	Ca2(+)-ATPase (PMID:2145281); P-type ATPase (8 others); 9 predicted transmembrane helices (20 others); potassium ion transporter activity (PMID:11932440); involved in potassium ion transport (PMID:11932440); induced by salt stress (PMID:10428498); similar to S. cerevisiae YDR038C and YDR039C and YDR040C Wis1-Sty1 MAPKK-MAPK cascade (PMID:10428498)
	1774752_at		0.1	NC	-0.4	NC	-1	D	-1.5	D		0.2	NC	-0.2	NC	1	MI	0.7	NC		2573.4	P	479.3	P	1733.9	P	649.5	P	1029.5	P	2181.8	P	1011.8	P	3111.2	P	SPAC31G5.12c	conserved eukaryotic protein	n150	conserved eukaryotic protein (236 others); similar to S. cerevisiae YDR005C; involved in transcriptional regulation (predicted) (46 others) splicing possibly incorrectly predicted
	1776114_at		0.1	NC	-0.8	D	-2.5	D	-3.2	D		0	NC	-0.1	NC	-1.4	D	-1.6	D		3229.7	P	186.8	P	2554.5	P	507.1	P	2052.1	P	786.9	P	1781.4	P	997.8	P	SPCC1442.04c	hypothetical protein	0	hypothetical protein (130 others); similar to S. cerevisiae YGL250W
	1769496_at		-0.1	NC	1	NC	-6	D	-5.1	D		0	NC	-0.8	D	0.1	NC	-0.7	NC		146.6	P	1.8	A	125.3	P	1.7	A	124.1	P	70.7	P	96.3	P	124.1	P	SPAC1A6.11	dubious	0	dubious (88 others)
	1773115_at		-0.2	NC	1	NC	-1	NC	1.1	NC		-0.2	NC	0.1	NC	2.2	I	2.8	I		96.3	P	76.4	P	109.2	P	67.7	P	33.4	A	284.1	P	34.3	P	276.1	P	SPAC7D4.08	dubious	0	dubious (88 others)
	1773013_at		1.4	I	0.3	NC	-0.2	NC	-1.9	NC		1.8	I	0.4	I	2.4	I	1.1	I		299.5	P	24.3	P	68.8	P	26.7	P	158.2	P	348.5	P	34.3	P	287.3	P	SPAC6C3.03c	dubious	0	dubious (88 others)
	1774269_at		1.1	I	-1.6	D	2.4	I	-0.4	NC		0	NC	0	NC	-0.1	NC	-0.3	NC		1564	P	466.9	P	543.6	A	2572.9	P	13915.9	P	12549	P	11915	P	14763.1	P	SPBC660.05	hypothetical protein	0	hypothetical protein (130 others); glycine-rich (1 others); WW domain (10 others); similar to S. pombe SPBC11B10.08 and SPBC660.06; similar to S. cerevisiae YFL010C (2 others)
	1775115_at		-0.2	NC	0.5	I	0.5	I	1.1	I		0	NC	0.2	NC	0.1	NC	0.2	NC		7699.4	P	7639.1	P	6712.6	P	8102.1	P	4657.8	P	5823.3	P	4076.8	P	5893	P	SPAC30C2.02	HEAT repeat	mmd1	mitochondrial morphology and distribution 1; HEAT repeat (23 others); non-essential (PMID:14767070) (237 others); similar to S. cerevisiae YJR070C; complemented by S. cerevisiae YJR070C (PMID:14767070)
	AFFX-Scv2-r2-Bs-lys-M_at		0.1	NC	-1	NC	0.4	NC	-0.6	NC		-0.2	NC	0.9	NC	-2.5	NC	-1.1	NC		43.9	A	17.2	A	38.7	A	64.8	A	47.9	A	25	A	36.6	A	18.6	A	B. subtilis GEN=lys DB_XREF=gb:X17013.1 NOTE=SIF corresponding to nucleotides 673-1002 of gb:X17013.1, not 100% identical DEF=B subtilis lys gene for diaminopimelate decarboxylase (EC 4.1.1.20).
	1775689_at		0.4	NC	-0.2	NC	1.1	NC	0.1	NC		0.3	NC	0	NC	1.3	I	0.9	I		60.9	M	38.9	P	22.9	A	50	M	36.2	A	88.5	P	34.3	A	77.1	P	SPAC17H9.18c	dubious	0	dubious (88 others)
	1779822_at		-0.9	D	-1.5	D	-1.5	D	-2.5	D		-1.3	D	-0.6	NC	-2	D	-1.5	D		735.8	P	135.1	P	1023.2	P	279.1	P	277.5	P	127.9	P	801.2	P	216.2	P	SPAC11E3.06	transcription factor	map1	transcription factor (42 others); SRF-type; MADS-box domain; DNA binding (48 others); dimerization; involved in mating-type determination (2 others); involved in transcription of mating-type specific genes; target mam2; involved in P-cell specific gene expression (required) (PMID:97156945); similar to S. cerevisiae YMR043W and YMR042W
	1774030_at		-0.3	NC	1.1	I	0	NC	1.4	I		0.3	NC	0.2	NC	1.3	I	1.3	I		981.9	P	1210.4	P	927.7	P	854.2	P	937.6	P	2498.2	P	694.5	P	2436.2	P	SPCC297.04c	SET domain	set7	SET domain (12 others); histone lysine methyltransferase (predicted) (10 others); no apparent orthologs (cannot be distinguished) (70 others)
	1770789_at		0	NC	-0.2	NC	1.3	I	1.1	I		0.2	NC	0.1	NC	1.9	I	1.8	I		1490.6	P	1683.6	P	1189.9	P	2634.4	P	756.2	P	2989.7	P	573.7	P	3140	P	SPAC19A8.13	U1 snRNP associated (predicted)	0	U1 snRNP associated (predicted); involved in mRNA splicing (predicted) (56 others); similar to S. cerevisiae YIL061C; RNA-binding protein (74 others); rrm RNA recognition motif (73 others)
	1776182_at		0.1	NC	-0.3	NC	1.1	I	0.5	I		-0.2	NC	0.2	NC	3.4	I	3.8	I		1205.6	P	869	P	804.8	P	1414.6	P	243.6	P	3681.4	P	236.2	P	3551.3	P	SPAC1006.08	involved in septation (required)	etd1	involved in septation (required) (5 others); involved in cytokinesis (13 others); phenotype edt1-1 ethanol dependent (PMID:7845361); no apparent orthologs (135 others)
	1776039_at		0.1	NC	-0.2	NC	0	NC	-0.1	NC		-0.1	NC	-0.1	NC	-0.2	NC	-0.4	D		9406.9	P	4152.1	P	6669.7	P	6594.2	P	7191.4	P	4941.5	P	6175.2	P	6338.1	P	SPAC22G7.01c	aminopeptidase (predicted)	0	aminopeptidase (predicted) (1 others); peptidase family M24 (4 others); similar to S. cerevisiae YLL029W
	1779743_at		-0.2	NC	0.1	NC	0	NC	0.3	NC		0.1	NC	0	NC	1.2	I	1	I		4833.6	P	2507.1	P	4377.3	P	3218.6	P	2483.3	P	6618.5	P	1904.1	P	7695.7	P	SPAC23D3.09	actin-like protein	0	actin-like protein (9 others); similar to S. cerevisiae YJL081C (1 others)
	1776836_at		0.5	I	-0.5	D	0	NC	-0.9	D		0.3	NC	-0.1	NC	1.9	I	1.4	I		601.7	P	169	P	321.4	P	406	P	228.1	P	620.1	P	151.3	P	869.9	P	SPBC1105.17	histone H3 variant	cnp1	CENP-A-like protein; histone H3 variant; histone fold (27 others); essential (188 others); similar to S. cerevisiae YKL049C
	1773269_at		0	NC	-0.8	D	0.4	NC	-0.5	NC		0.2	NC	-0.1	NC	1.1	I	0.8	NC		1861.4	P	708.7	P	1352.9	P	1568.2	P	1515.2	P	3402.8	P	1237.2	P	3636.5	P	SPAC24C9.13c	mitochondrial ribosomal protein small subunit mrp10	mrp10	mitochondrial ribosomal protein small subunit mrp10; CHCH domain (4 others); similar to S. cerevisiae YDL045W-A
	1774233_at		0	NC	-0.2	NC	-0.6	NC	-1	NC		0	NC	-0.1	NC	1.9	I	1.7	I		999.5	P	219.5	P	896.1	P	451.6	P	400	P	1479.6	P	421.3	P	1842.4	P	SPAC1250.04c	DNA methyltransferase (predicted)	0	DNA methyltransferase (predicted) (2 others); DNA binding (48 others); involved in DNA repair (predicted) (27 others); similar to S. cerevisiae YDL200C; ribonuclease domain present in other eukaryotic homologs is missing
	1777615_at		-1.1	D	-0.2	NC	-2.3	D	-1.4	D		-0.3	NC	0	NC	-0.3	NC	-0.1	NC		936.1	P	187.4	P	1549.2	P	299.4	P	776.9	P	764.9	P	806.8	P	881.3	P	SPAC13A11.03	involved in homologous chromosome pairing at meiosis (predicted) (PMID 11940665)	mcp7	meiosis-specific coiled-coil protein; similar to S. cerevisiae YGL183C; expressed during meiosis (12 others); coiled-coil (region) (96 others)
	1772355_at		-0.4	D	0.1	NC	0.6	I	1.1	I		0	NC	0	NC	1.1	I	1.1	I		11369.7	P	11797.5	P	11805.2	P	14977	P	6026.7	P	13185.5	P	5120.8	P	14769.5	P	SPAC25G10.05c	ATP phosphoribosyltransferase (PMID 7732725)	his1	ATP phosphoribosyltransferase (PMID:7732725); similar to S. cerevisiae YER055C
	1779540_at		-0.3	D	-0.2	NC	-0.7	D	-0.5	D		-0.1	NC	0	NC	0.8	I	0.9	I		4070.6	P	1375.6	P	3657.1	P	2143.9	P	2241.2	P	4584.6	P	2287.6	P	5349	P	SPAC644.04	RNA 5-triphosphatase	pct1	RNA 5'-triphosphatase; essential (PMID:12455993) (188 others); similar to S. cerevisiae YPL228W and YMR180C
	1772002_at		-0.1	NC	0.5	I	-0.7	D	-0.1	NC		0.1	NC	0.1	NC	-0.3	NC	-0.4	NC		16067.8	P	7431.1	P	13467.4	P	6989.4	P	16502.6	P	13161.5	P	14443.1	P	14986.3	P	SPAC1782.07	ubiquinol-cytochrome-c reductase complex subunit 7	qcr8	ubiquinol-cytochrome-c reductase complex subunit 7; similar to S. cerevisiae YJL166W
	1778815_at		-0.5	D	-0.2	NC	-0.2	NC	0.1	NC		0.1	NC	0	NC	1.5	I	1.2	I		1544.4	P	709.5	P	1912.1	P	1152.5	P	947.9	P	2091.5	P	784.2	P	2456.6	P	SPCC1919.13c	hypothetical protein	0	hypothetical protein (130 others); similar to S. cerevisiae YIL096C
	1773624_at		-0.1	NC	0.2	NC	-1.6	D	-1.2	D		0.1	NC	0.2	NC	0.3	NC	0.5	NC		2482	P	489.8	P	1934.5	P	504.9	P	1538.6	P	1828	P	1210.2	P	1811.3	P	SPCC970.02	glycosyl hydrolase family 76	0	glycosyl hydrolase family 76 (1 others); predicted N-terminal signal sequence (275 others); alpha-1,6-mannanase (predicted) (1 others); similar to S. pombe SPAC3C7.05c; GPI anchored protein (predicted) (PMID:12845604) (38 others); glycoprotein (predicted) (60 others); localization cell surface (predicted) (68 others); similar to S. cerevisiae YKL046C and YMR238W (1 others)
	1775811_at		-0.2	D	-0.1	NC	-0.9	D	-0.8	D		0	NC	0	NC	0.7	I	0.7	I		6076.3	P	1576.7	P	5633.6	P	3205.3	P	4013.9	P	6853	P	3638.4	P	7906	P	SPAC56F8.11	signal peptidase activity (predicted)	0	signal peptidase subunit (predicted) (2 others); similar to S. cerevisiae YLR066W
	1777415_at		-0.2	NC	-0.3	NC	-0.3	NC	-0.3	NC		0.1	NC	0	NC	1.5	I	1.4	I		3826.6	P	1439.9	P	3734.7	P	2642.8	P	1873	P	5614.1	P	1436.1	P	6359.3	P	SPCC830.11c	conserved protein (broad species distribution)	0	AAA family ATPase (predicted) (inferred from context) (SMART) (49 others); similar to S. cerevisiae YDL166C
	1772381_at		0	NC	-0.4	NC	-0.6	D	-0.9	D		0.2	NC	0.1	NC	0.5	I	0.4	I		3993.8	P	995.5	P	2983.1	P	1964.1	P	2064.2	P	3361	P	1627.9	P	3522.2	P	SPAC3H1.01c	origin recognition complex (subunit 3) (PMID 10535928)	orp3	origin recognition complex (subunit 3) (PMID:10535928) (5 others); similar to S. cerevisiae YLL004W
	1779543_at		-0.5	D	-0.5	NC	-0.2	NC	-0.2	NC		-0.2	NC	0	NC	0.8	I	0.9	I		1379.3	P	672.1	P	1493.2	P	1200	P	683.3	P	1690.2	P	726.6	P	1937.4	P	SPAC13D6.03c	tRNA methyltransferase	0	tRNA methyltransferase (6 others); tRNA (uridine) methyltransferase activity (predicted); specificy tRNA Glu (predicted); specificity tRNA Arg (predicted); similar to S. cerevisiae YML014W
	1772639_at		-0.5	D	0.7	I	-0.5	MD	0.7	I		0	NC	0	NC	-0.4	NC	-0.2	NC		2289.9	P	1952.8	P	2538.1	P	1665.6	P	2433.5	P	2165.7	P	2139.5	P	2367	P	SPAC3G9.13c	tryptophan-tRNA ligase (predicted)	0	tryptophan-tRNA ligase (1 others); similar to S. cerevisiae YDR268W
	1778558_at		-1.1	D	0.2	NC	-4	D	-2.6	D		-0.4	NC	0.8	I	-0.5	D	0.5	NC		1107.8	P	77.3	P	1905.7	P	97.7	P	497.9	P	671.4	P	550.3	P	470.4	P	SPBC1773.12	transcription factor (predicted)	0	transcription factor (predicted) (42 others); involved in transcriptional regulation (46 others); zinc finger protein (211 others); zf-fungal Zn(2)-Cys(6) binuclear cluster domain (31 others); similar to S. pombe SPBC1773.16C and SPAC11D3.07c and SPAPB24D3.01; no apparent orthologs (cannot be distinguished) (70 others)
	1777729_at		-0.2	NC	-0.4	NC	-0.8	D	-1.3	D		0.1	NC	0	NC	-0.6	D	-0.8	D		5047.1	P	1298.4	P	5545	P	2727.5	P	7156.1	P	4237.7	P	5530.2	P	4477.9	P	SPBC146.08c	translation initiation factor	0	translation initiation factor (21 others); eIF1A (predicted) (1 others); no apparent S. cerevisiae ortholog (482 others)
	1777804_at		0.8	NC	0.8	NC	-0.4	NC	0.1	NC		0	NC	-0.2	NC	-0.3	NC	-0.5	NC		356.2	P	153.1	P	162.1	P	76.8	M	110.6	P	50.9	A	102	A	85.9	A	SPAPB1A11.01	membrane transporter (predicted)	0	membrane transporter (predicted) (46 others); similar to S. pombe SPAC11D3.05 and SPCC794.04C and SPCC569.05C and SPBC36.03C and SPBC36.01C and SPBC36.02C and SPBC530.02 and SPBC530.15c and SPBC1348.05 and SPBC947.06c and SPAC750.02c and SPCC576.17c and SPCC965.13 and SPBPB2B2.16c and SPAC17C9.16c and SPBC609.04 and SPCC1529.01 and SPBC409.08 and SPAC17A2.01; similar to S. cerevisiae YBR008C and …
	1776086_at		-1.1	D	-0.1	NC	-4.1	D	-3.2	D		-0.6	D	-0.2	NC	-3.2	D	-2.7	D		8165.8	P	582.3	P	13357	P	761	P	7055.5	P	1089.6	P	9956.7	P	1406.7	P	SPBC800.11	inosine-uridine preferring nucleoside hydrolase (predicted)	0	inosine-uridine preferring nucleoside hydrolase (predicted) (1 others); predicted N-terminal signal sequence (275 others); no apparent S. cerevisiae ortholog (482 others)
	1779646_at		-0.2	NC	-0.8	D	-0.3	NC	-0.9	D		0.3	I	-0.1	NC	1.1	I	0.8	I		1798	P	446.9	P	1303.4	P	1087	P	902.4	P	2182.1	P	654.2	P	2587.7	P	SPAC823.05c	SNARE	tlg2	SNARE (16 others); 1 predicted transmembrane helix (92 others); similar to S. cerevisiae YOL018C and YAL014C
	1769364_at		-1.5	D	-0.9	D	-1.2	D	-0.7	D		-1.2	D	0	NC	-1.4	D	-0.3	NC		4654.4	P	1567.4	P	10551.2	P	4670.7	P	2950.4	P	2753.4	P	6001.8	P	3017.7	P	SPAC10F6.12c	protein-s isoprenylcysteine o-methyltransferase (PMID 9032282)	mam4	protein-s isoprenylcysteine o-methyltransferase (PMID:9032282); farnesyl cysteine carboxyl methyltransferase that modifies M-factor (PMID:9032282); cells defective in mam4 do not secrete active mating pheromone M-factor (PMID:9032282); similar to S. cerevisiae YDR410C; predicted N-terminal signal sequence (275 others); 5 predicted transmembrane helices (24 others)
	1778443_at		-0.2	NC	0	NC	-1	D	-0.8	D		0	NC	0.1	NC	0.1	NC	0.2	NC		2761	P	867.6	P	2483.5	P	1125.4	P	2533.5	P	3233.6	P	2119.5	P	3513.1	P	SPBC19C2.08	U4U6 x U5 tri-snRNP complex (predicted)	0	U4/U6 x U5 tri-snRNP complex (predicted) (4 others); similar to S. cerevisiae YGR075C
	1774851_at		0.1	NC	-0.7	D	-0.3	NC	-1	D		-0.1	NC	-0.2	NC	1.2	I	1.1	I		2656.5	P	584.5	P	1864.4	P	1486.4	P	793.3	P	1741.1	P	775.5	P	2436.7	P	SPBC14F5.01	sequence orphan	0	sequence orphan (422 others)
	1772316_at		-0.7	D	-0.3	NC	-1.1	D	-0.7	D		0.1	NC	0	NC	1.3	I	1.2	I		1395.2	P	395.5	P	1843.9	P	694.3	P	462.2	P	1203.3	P	365.2	P	1454.4	P	SPAC2C4.12c	tRNA 2-phosphotransferase (predicted)	0	tRNA 2'-phosphotransferase (predicted); similar to S. cerevisiae YOL102C
	1777954_at		-0.3	NC	-0.1	NC	0.5	I	0.8	I		0	NC	-0.1	NC	1.3	I	1	I		1876.5	P	1608.6	P	1741.9	P	2319.4	P	1252.8	P	3102.1	P	1148.5	P	3917.5	P	SPAC20H4.05c	phosphate epimerase (predicted)	0	phosphate epimerase (predicted); similar to S. pombe SPAC9.06C; similar to S. cerevisiae YJR024C (1 others)
	1778812_at		0	NC	0.2	NC	-1.1	D	-0.9	D		-0.1	NC	-0.1	NC	0.3	NC	0.1	NC		4043.4	P	1070.5	P	3291.5	P	1288.8	P	3358.2	P	3865.4	P	3029.5	P	4748.5	P	SPCC1183.04c	involved in RNA processing (predicted)	0	mitochondrial membrane protein (1 others); similar to S. cerevisiae YOR017W
	1774494_at		-0.2	NC	-0.7	D	-0.4	D	-1	D		0	NC	-0.1	NC	0.5	I	0.4	I		3383.9	P	852.5	P	3172	P	1966.7	P	2441.6	P	3255.4	P	2169.9	P	3972.8	P	SPBC16H5.05c	cyclophilin	cyp7	cyclophilin (8 others); peptidyl-prolyl cis-trans isomerase (10 others); complexed with Cdc5p (PMID:11884590) (42 others); involved in mRNA splicing (PMID:11884590) (56 others); similar to S. cerevisiae YPL064C
	1770375_at		-0.3	NC	0.3	NC	0.1	NC	0.6	NC		0.2	NC	0.1	NC	0.3	NC	0.1	NC		274.4	P	363.2	P	264.8	P	481.6	P	243.9	P	372.2	P	188.1	P	422.4	P	SPBC3D6.07	transferase activity, transferring hexosyl groups (predicted)	0	transferase activity, transferring hexosyl groups (predicted); glycosyl transferase family 1 (7 others); involved in GPI anchor biosynthesis (early step) (predicted) (8 others); similar to S. cerevisiae YPL175W; pig-a
	1774278_at		0.1	NC	-0.5	D	-0.3	NC	-1	D		-0.1	NC	0.2	NC	-0.2	NC	0.1	NC		4127.5	P	982.1	P	2960.9	P	1923	P	1989.4	P	2774	P	2126.3	P	2544.3	P	SPBC776.13	condensin subunit	cnd1	condensin subunit (4 others); non-SMA subunit; essential (188 others); similar to S. cerevisiae YLR272C
	1777883_at		-0.3	D	-0.2	NC	0	NC	0.1	NC		0.3	NC	-0.1	NC	1.8	NC	1.6	NC		2579.6	P	1085.6	P	2595.2	P	1848.6	P	1254.9	P	3628.9	P	951.9	P	4503	P	SPBC1105.06	RNA polymerase II holoenzyme component (PMID 10625684)	pmc4	RNA polymerase II holoenzyme component (PMID:10625684) (12 others); mediator complex subunit (PMID:10625684) (14 others); essential (PMID:10625684) (188 others); involved in regulating RNA polymerase II activity (predicted) (5 others); similar to S. cerevisiae YOR174W
	1779008_at		-0.2	NC	-0.3	NC	0.1	NC	0	NC		0.5	I	0.1	NC	0.5	I	0.1	NC		5954.8	P	2858.3	P	5178.3	P	4864.4	P	7890.5	P	8853.4	P	4909.2	P	8925.5	P	SPCC1259.09c	pyruvate dehydrogenase protein x component (predicted)	0	pyruvate dehydrogenase protein x component; biotin/lipoyl attachment site; e3 binding domain; similar to S. cerevisiae YGR193C
	1776361_at		-0.4	D	-0.3	NC	-0.2	NC	-0.1	NC		0.1	NC	0	NC	0.7	I	0.7	I		4064.9	P	2055.5	P	4546	P	3085	P	3266.9	P	5277.8	P	2855.6	P	6265.1	P	SPAC12B10.04	tubulin-tyrosine ligase activity (predicted)	0	tubulin-tyrosine ligase activity (predicted); involved in protein modification (1 others); similar to S. cerevisiae YBR094W
	1774096_at		-0.3	D	-0.2	NC	-0.9	D	-0.9	D		0.5	I	0	NC	1.5	I	1	I		2705.2	P	750.1	P	2628.3	P	1244.7	P	1055.2	P	2239.9	P	663.5	P	2721.4	P	SPBC1198.03c	hypothetical protein	0	sequence orphan (422 others)
	1776739_at		-0.1	NC	0	NC	-0.6	D	-0.5	MD		0.2	I	0.1	NC	0.5	I	0.4	I		5118.6	P	1684.2	P	4476.5	P	2567.2	P	5838.1	P	7954.8	P	4227.8	P	8402.8	P	SPBC16C6.05	conserved eukaryotic protein	0	translation initiation factor (predicted) (21 others); SUI1 family; conserved eukaryotic protein (236 others); similar to S. cerevisiae YJR014W
	1776098_at		-0.6	D	0.2	NC	-1.5	D	-0.7	D		-0.1	NC	0.2	NC	0.1	NC	0.4	I		3426.8	P	939.2	P	3807.5	P	1404.2	P	2484.5	P	3327	P	2382.2	P	3362.4	P	SPBC1604.09c	exonuclease (predicted)	0	exonuclease (predicted) (3 others); similar to S. cerevisiae YOL080C
	1776345_at		-0.3	NC	0	NC	-0.9	D	-0.7	D		0.1	NC	0.1	NC	0.1	NC	0	NC		8380.4	P	2490.1	P	7347.4	P	3479.7	P	6304.6	P	6660.3	P	4955.1	P	7426.7	P	SPAC1F5.10	translation initiation factor	tif412	translation initiation factor (21 others); eIF4A (1 others); DEAD/DEAH box helicase (60 others); similar to S. cerevisiae YKR059W and YJL138C and YDR021W (1 others); similar to S. pombe SPAC1006.07
	1770951_at		-0.1	NC	0.2	NC	-1.9	D	-1.4	D		0.1	NC	-0.1	NC	-0.3	NC	-0.5	D		2155.1	P	397.7	P	1854.1	P	446.5	P	1490.6	P	1169.7	P	1117.2	P	1426.9	P	SPBC2D10.16	sequence orphan	0	sequence orphan (422 others)
	1772409_at		-0.5	D	-0.1	NC	-2.2	D	-1.9	D		-0.1	NC	0	NC	-0.1	NC	0	NC		3720.7	P	507.3	P	4273.5	P	801.2	P	3143.5	P	3393.3	P	2963.6	P	3745.7	P	SPAC23H4.04	tRNA methyltransferase (predicted)	0	tRNA methyltransferase (6 others); similar to S. cerevisiae YDL033C
	1776149_at		0.3	I	0.3	I	0.8	I	0.8	I		0.3	NC	-0.1	NC	1.3	I	0.9	I		12858.4	P	9813.5	P	7410	P	13330.5	P	7998.4	P	16230	P	5649.6	P	17418.7	P	SPAC1834.03c	histone H4	hhf1	histone H4 (2 others); histone fold (27 others); similar to S. pombe hhf3; similar to S. cerevisiae YBR009C and YNL030W (2 others)
	1773190_at		-0.1	NC	-0.1	NC	-1.5	D	-1.4	D		0.1	NC	0.2	NC	0.5	I	0.4	I		9815.4	P	1709.5	P	8525.6	P	2600.4	P	6109.6	P	9768.5	P	4813.4	P	9303.7	P	SPBP4H10.21c	GINS complex (predicted)	0	GINS complex subunit (predicted) (3 others); similar to S. cerevisiae YDR489W
	1770845_at		-0.3	NC	-0.3	NC	0.1	NC	0	NC		0.3	NC	0	NC	2	I	1.9	I		2196.8	P	887.7	P	1765.2	P	1892.9	P	1437.4	P	4571.4	P	983.8	P	5350.4	P	SPBC19F8.02	involved in nuclear migration (sensu Fungi) (predicted)	0	conserved eukaryotic protein (236 others); similar to E. nidulans NUDC; no apparent S. cerevisiae ortholog (482 others); non-essential (PMID:12618370) (237 others)
	1772378_at		-0.2	NC	-0.3	D	-1.6	D	-1.8	D		0.3	NC	0	NC	0	NC	-0.2	NC		2498.9	P	413.4	P	2350.7	P	708.3	P	1820	P	1567.2	P	1572.9	P	1736.8	P	SPBC17D1.04	hypothetical protein	0	sequence orphan (422 others)
	1778176_at		-0.3	D	-0.6	D	-0.1	NC	-0.4	NC		-0.1	NC	0	NC	0.9	I	1.1	I		7089.7	P	3156.6	P	7025.3	P	6028.6	P	4055.8	P	8418.1	P	4073.6	P	9911.4	P	SPAC4D7.04c	cis-prenyltransferase (predicted)	0	cis-prenyltransferase (predicted); involved in dolichol metabolism (predicted); involved in N-linked glycosylation (14 others); similar to S. cerevisiae YBR002C and YMR101C; localization ER membrane (predicted) (26 others)
	1773843_at		-0.1	NC	0.2	NC	-1.6	D	-1.2	D		0.2	NC	0.1	NC	0.4	I	0.3	I		8186.6	P	1652.6	P	6543.2	P	2126.4	P	5635.7	P	7425.8	P	4287.9	P	7813.1	P	SPAC22A12.05	localization DNA-directed RNA polymerase III complex (subunit) (PMID 10079944)	rpc11	DNA-directed RNA polymerase III complex subunit Rpc11p (PMID:10079944); similar to S. cerevisiae YDR045C
	1774378_at		0	NC	0	NC	-2	D	-2	D		0.3	NC	-0.1	NC	0.8	I	0.5	I		2238.7	P	235.2	P	1798	P	445.7	P	1108.3	P	1561.8	P	868.4	P	2008.6	P	SPBC1105.18c	peptidyl tRNA hydrolase	0	peptidyl tRNA hydrolase; peptide release factor; similar to S. cerevisiae YLR281C
	1774574_at		-0.6	D	-0.3	NC	-3.3	D	-2.8	D		-0.3	NC	-0.1	NC	-1.9	D	-1.8	D		3073.3	P	233.8	P	3634.3	P	352.7	P	2260.9	P	713	P	2184.6	P	862.4	P	SPBC21B10.12	involved in meiotic recombination (required) (PMID 8005432)	rec6	involved in meiotic recombination (required) (PMID:8005432) (7 others); no apparent orthologs (135 others)
	1778535_at		0.2	NC	0.3	NC	-1.1	D	-0.7	D		0.2	NC	0.1	NC	1.1	I	1.1	I		877.6	P	301	P	643.2	P	340.3	P	597.7	P	1232.9	P	472.9	P	1292.6	P	SPAC29B12.05c	S-adenosylmethionine-dependent methyltransferase activity (predicted)	0	S-adenosylmethionine-dependentmethyltransferase; similar to S. cerevisiae YNL063W
	1775225_at		-0.2	NC	-0.1	NC	-1.2	D	-1	D		-0.1	NC	0.3	NC	0.8	I	1.1	I		744.3	P	165.8	P	785.2	P	300.6	P	220.1	P	648.8	P	222.8	P	482	P	SPACUNK4.09	hypothetical protein	0	sequence orphan (422 others)
	1775491_at		-1.2	D	-1.2	D	-1.3	D	-1.4	D		-0.8	D	-0.8	D	0.2	NC	0.2	NC		1703	P	359.2	P	3014.7	P	1045.8	P	456.6	P	661.3	P	763.9	P	1268.2	P	SPAC11D3.14c	oxoprolinase (predicted)	0	oxoprolinase (predicted) (1 others); similar to S. cerevisiae YKL215C (1 others); similar to S. pombe SPAC11D3.15 (paralog)
	1775477_at		0.2	NC	-0.8	D	0	NC	-0.9	D		-0.3	NC	-0.3	NC	0.5	NC	0.4	I		2642.3	P	746.9	P	2226.3	P	1893.8	P	1686.7	P	2063.3	P	1771.7	P	3469.6	P	SPAC6F6.02c	F-box protein	pof5	F-box protein (16 others); FTH domain; similar to S. cerevisiae YDR306C
	1769473_at		0.2	NC	-0.4	D	0.1	NC	-0.6	D		0.2	NC	-0.2	NC	1.4	I	1.2	I		2496	P	846.3	P	2266	P	1729.4	P	1611.4	P	3414.4	P	1476.6	P	4432.3	P	SPAC4A8.09c	involved in mRNA splicing (PMID 11884590)	cwf21	involved in mRNA splicing (PMID:11884590) (56 others); localization spliceosome complex (PMID:11884590) (11 others); complexed with Cdc5p (PMID:11884590) (42 others); localization nucleus (predicted) (43 others); RNA-binding protein (inferred from context) (74 others); no apparent S. cerevisiae ortholog (482 others) ***annexin v-binding protein***???
	1776980_at		-0.3	D	0	NC	-0.3	D	-0.2	NC		0.1	NC	0	NC	0.7	I	0.7	I		1886.7	P	740.9	P	1878.8	P	1225.2	P	1171.5	P	2600.1	P	1020.9	P	2861.9	P	SPAC7D4.09c	involved in cell polarity (predicted)	0	involved in cell polarity (predicted) (10 others); similar to S. cerevisiae YIL049W
	1777025_at		0.2	I	-0.8	D	-1.8	D	-3.1	D		0.2	NC	-0.4	D	-1.1	D	-1.8	D		5047.7	P	379	P	3118.1	P	792.3	P	4125.3	P	1478.2	P	3240.1	P	2376.4	P	SPAC3C7.13c	glucose-6-phosphate 1-dehydrogenase (predicted)	0	glucose-6-phosphate 1-dehydrogenase (predicted) (2 others); involved in pentose-phosphate shunt, oxidative branch (1st step) (predicted) (3 others); involved in glucose 6-phosphate utilization (3 others); glucose-6-phosphate 1-dehydrogenase activity (2 others); localization cytoplasm (predicted) (43 others); similar to S. cerevisiae YNL241C (2 others); similar to S. pombe SPAC3C7.13C and SPCC794.…
	1775567_at		-0.4	D	0	NC	1.6	I	2	I		0.1	NC	0.4	I	3.3	I	3.6	I		1767.7	P	3349.6	P	1964.2	P	4744.9	P	353.4	P	5689.1	P	353.4	P	5379	P	SPAC821.09	glycosyl hydrolase family 81	eng1	glycosyl hydrolase family 81 (1 others); endo-1,3-beta-glucanase (PMID:12665550) (1 others); predicted N-terminal signal sequence (275 others); non-essential (PMID:12665550) (237 others); GPI anchored protein (predicted) (PMID:12845604) (38 others); glycoprotein (predicted) (60 others); transcriptionally regulated by Ace2p (PMID:12665550) (4 others); similar to S. pombe eng2; similar to S. cerevi…
	1774466_at		-0.1	NC	-0.5	D	0.5	MI	0	NC		-0.2	NC	0.1	NC	0.8	I	1	I		2806.7	P	1619.9	P	2361.7	P	3308.8	P	1483.6	P	3440.1	P	1505.4	P	3586.9	P	SPAC30D11.11	conserved protein (broad species distribution)	0	conserved protein (broad species distribution) (14 others); UPF0073 (1 others); similar to S. cerevisiae YLR023C; 7 predicted transmembrane helices (35 others)
	1776932_at		0.2	NC	-0.3	D	-0.8	D	-1.2	D		-0.2	NC	0.2	NC	-0.3	NC	0.1	NC		12667.8	P	2491.2	P	8926.5	P	4031.2	P	7056.7	P	7835.3	P	6716.4	P	8091.8	P	SPCC1672.03c	guanine deaminase (predicted)	0	guanine deaminase (predicted) (1 others); similar to S. cerevisiae YDL238C
	1773184_at		0.2	NC	-0.5	D	1.5	I	0.7	I		-0.5	NC	-0.3	NC	2.1	I	2.3	I		748.6	P	738.8	P	495.6	P	1438.7	P	306	P	1384.7	P	307.3	P	2211.3	P	SPAC17H9.19c	WD repeat protein	cdt2	WD repeat protein (123 others); transcriptionally regulated by MBF complex (PMID:8313888) (5 others); involved in vegetative growth (PMID:12871901); involved in sporulation (PMID:12871901) (13 others); localization nucleus (PMID:12871901) (43 others); non-essential (PMID:12871901) (237 others); involved in DNA replication (PMID:12871901) (11 others); functionally complemented by overexpression of…
	1770476_at		0.1	NC	0.2	NC	-2.5	D	-2.4	D		0.3	NC	-0.1	NC	-0.5	D	-0.8	D		5512.5	P	429.3	P	3984	P	617.8	P	3722.6	P	1973.4	P	2499.4	P	2579.2	P	SPBC409.12c	sequence orphan	0	sequence orphan (422 others)
	1776579_at		0.2	NC	-0.7	D	1.1	I	0.2	NC		0.4	NC	-0.1	NC	3.3	I	2.8	I		856.9	P	460.9	P	620	P	1156.1	P	354.1	P	2426.2	P	232.6	P	3059	P	SPBC1709.12	sequence orphan	0	sequence orphan (422 others)
	1779108_at		-0.4	D	-0.1	NC	-0.3	NC	0	NC		0.2	NC	0.2	NC	0.5	I	0.4	I		4263.9	P	2194.3	P	4822.4	P	3227.1	P	3814.1	P	4990.2	P	2979.5	P	5073.7	P	SPAC1952.02	G-patch domain	0	G-patch domain (9 others); similar to S. cerevisiae YGR280C and YMR269W (1 others); similar to S. pombe SPAC890.05 highly charged C-term
	1779384_at		-0.2	NC	-0.4	D	-1.8	D	-2.1	D		-0.1	NC	0.1	NC	-0.9	D	-0.5	D		4088	P	466.9	P	3632.1	P	785.3	P	2095.5	P	1552.6	P	2110.8	P	1537.2	P	SPBC577.09	WD repeat protein	0	WD repeat protein (123 others); disease related, cancer cockayne syndrome; no apparent S. cerevisiae ortholog (482 others)
	1775687_at		0.5	I	-1.1	D	-0.7	D	-2.3	D		0	NC	-0.4	D	0	NC	-0.4	D		3845	P	356.8	P	2125.7	P	1090.4	P	3583.3	P	2985.5	P	3125.9	P	4512.2	P	SPBC32H8.07	heterotrimeric G protein (beta subunit) (PMID 11238401)	git5	heterotrimeric G protein (beta subunit) (PMID:11238401) (2 others); WD repeat protein (123 others); reciprocal best hit of S. cerevisiae STE4 but not functional ortholog; no apparent S. cerevisiae ortholog (482 others) glucose insensitive transcription
	1774031_x_at		-1.2	D	-4.4	D	-3.8	D	-6.6	D		-0.2	D	0.8	NC	-9.2	D	-8.5	D		10144.4	P	50.1	A	22364.8	P	1226.7	P	19852	P	60.1	A	22178.4	P	42.2	A	SPAPB8E5.05	M-factor precursor (PMID 8196631)	mfm1	M-factor precursor (PMID:8196631) (2 others); mating pheromone; produced by M-type mating cells; no apparent orthologs (135 others)
	1775266_at		0.4	I	0	NC	-1.3	D	-1.7	D		0.2	NC	-0.1	NC	0.1	NC	-0.2	NC		3234.3	P	504.7	P	1856.5	P	661.9	P	2324.7	P	2598.7	P	1939.4	P	2944.2	P	SPCC162.01c	RNA-binding protein (predicted)	0	RNA-binding protein (predicted) (74 others); involved in mRNA splicing (pers. comm. J. A. Potashkin) (56 others); similar to human RY-1; no apparent S. cerevisiae ortholog (482 others)
	RPTR-Sc-J01347-4_at		-0.5	NC	0.8	NC	0.8	NC	1.8	NC		-2.3	NC	-2.1	NC	-0.3	NC	-0.2	NC		13.4	A	16	M	13.7	A	17.5	A	3.7	A	2.9	A	14.8	A	14.2	A	REPORTER J01347 FEA=CDS_4 DB_XREF=AAB59343.1 GI:172194 NOTE=Rep 2 protein
	1777868_at		0.4	I	-0.4	NC	-1	D	-1.7	D		0	NC	-0.2	NC	0.3	I	0.2	NC		1644.4	P	180.4	P	1082.4	P	411.8	P	1312.6	P	1504.4	P	1083.1	P	1933.4	P	SPBC3B9.06c	involved in autophagy (predicted)	0	autophagy associated protein; similar to S. cerevisiae YNR007C
	1778356_at		0.3	NC	-0.7	D	0.6	NC	-0.3	MD		0.2	NC	0	NC	-0.1	NC	-0.2	NC		5253	P	2029.8	P	3455.9	P	4747.2	P	5484.4	P	4868.2	P	4797.3	P	5896.5	P	SPAC1786.01c	phospholipase	0	phospholipase (11 others); patatin domain (3 others); similar to S. cerevisiae YKR089C and YOR081C (1 others)
	1776005_at		-1	D	-0.8	D	-3.2	D	-3.1	D		-0.9	D	-0.1	NC	-5.3	D	-4.5	D		6653.1	P	389.8	P	11963.7	P	898.1	P	7652.6	P	444.3	P	14193.8	P	493.8	P	SPAC27D7.03c	RNA-binding protein	mei2	RNA-binding protein (74 others); involved in meiosis (regulation) (initiation) (unphosphorylated) (required) (PMID:9062192) (14 others); involved in meiosis I (required); involved in premeiotic DNA synthesis; function facilitated by Mip1p (PMID:10648609); undergoes nucleocytoplasmic shuttling (PMID:11423126); rrm RNA recognition motif (3) (73 others); phosphorylated by Pat1p (Ser438) (Ser527); ph…
	1778225_at		-0.4	D	1.2	NC	-1.9	D	-0.5	NC		0.1	NC	0.1	NC	1.4	I	1.4	I		151	P	32.1	P	142.2	P	24.2	P	73.6	P	181.9	P	60.7	P	180.3	P	SPBC2A9.13	sequence orphan	0	sequence orphan (422 others) identified by confirmed intron
	1770304_at		1.8	NC	0.2	NC	-1.5	NC	-2.9	NC		0	NC	-0.9	NC	0.1	NC	0.4	NC		10.6	A	0.5	A	2.5	A	0.3	A	10.3	A	7.2	A	8.6	A	10.4	A	SPAC2F3.07c	dubious	0	dubious (88 others)
	1770965_at		0.1	NC	-1.4	D	-1.2	D	-2.6	D		-0.3	NC	0.3	NC	-1.4	D	-0.8	D		911.7	P	76.4	P	687.7	P	261.4	P	300.2	P	178.5	P	389.8	P	187.4	P	SPBC947.05c	ferric-chelate reductase activity (predicted)	0	ferric-chelate reductase activity (predicted) (1 others); involved in copper ion transport (predicted); involved in iron ion transport (predicted) (1 others); involved in iron-siderochrome transport (predicted) (1 others); involved in iron ion homeostasis (predicted); 6 predicted transmembrane helices (21 others); similar to S. pombe frp1 (paralog); similar to S. cerevisiae YLR214W and YKL220C an…
	1777155_at		0.2	NC	-1.8	D	0	NC	-2.2	D		1	I	1.6	I	-2.6	D	-1.9	D		487.3	P	54.2	P	357.3	P	211.4	P	398.7	P	86.5	P	169.4	P	37.8	P	SPMIT.07	ATPase (subunit 6)	#N/A	#N/A
	1774637_at		0	NC	-0.2	NC	-0.1	NC	-0.2	NC		-0.3	D	0	NC	0.2	NC	0.5	I		14840.3	P	5685.9	P	11354.2	P	9351.1	P	6350.4	P	9924.1	P	7080.1	P	11356.3	P	SPBC1539.07c	glutathione dependent formaldehyde dehydrogenase (predicted)	0	glutathione dependent formaldehyde dehydrogenase (predicted); similar to S. pombe SPCC13B11.04; similar to S. cerevisiae YDL168W (1 others)
	1775326_at		-1.4	D	-1	D	-0.3	NC	0.1	NC		-0.3	NC	0.1	NC	-1.1	D	-0.7	D		8993.1	P	6144.2	P	19737.2	P	14964.5	P	12584.9	P	7523.1	P	13722.3	P	8713.5	P	SPBC8E4.01c	inorganic phosphate transporter (predicted)	0	inorganic phosphate transporter (predicted) (3 others); localization membrane (predicted) (8 others); similar to S. pombe SPBC1683.01 and SPAC23D3.12 and SPCC2H8.02; similar to S. cerevisiae YML123C (3 others)
	AFFX-PheX-3_at		-0.4	NC	-0.5	NC	0.3	NC	0.6	NC		0	NC	0.1	NC	-0.6	NC	-0.4	NC		87.1	A	50.5	A	90.8	M	103.2	A	86.4	A	75.6	A	58.1	M	73.8	A	B. subtilis /GEN=pheB /DB_XREF=gb:M24537.1 /NOTE=SIF corresponding to nucleotides 2885-3326 of gb:M24537.1, not 100% identical /DEF=Bacillus subtillis sporulation protein (spoOB), GTP-binding protein (obg), phenylalanine biosynthesis associated protein (pheB), and monofunctional prephenate dehydratase (pheA) genes, complete cds.
	1774077_at		0	NC	-0.3	NC	-1.7	D	-2.1	D		0.1	NC	0	NC	0.2	NC	-0.1	NC		6367.2	P	931.1	P	6074.9	P	1346.7	P	6310.2	P	7499.7	P	5728	P	7691	P	SPAC15E1.09	arsenate reductase (glutaredoxin) activity	grx2	glutaredoxin (4 others); similar to S. pombe grx1 (paralog); similar to S. cerevisiae YDR513W and YCL035C
	1777503_at		-0.3	NC	-0.6	NC	-0.4	NC	-0.8	D		0	NC	0.1	NC	0.8	I	0.8	I		999.3	P	274.6	P	993.9	P	594.3	P	635.6	P	1195.5	P	615	P	1367.5	P	SPBC19C2.02	DNA methyltransferase	pmt1	DNA methyltransferase (2 others); no apparent S. cerevisiae ortholog (482 others)
	1776221_at		0	NC	0.6	I	-0.5	NC	0.1	NC		0.2	NC	0.2	NC	0.9	I	0.9	I		7698	P	3412.1	P	5890.2	P	3482.2	P	4453.3	P	8531.9	P	3258.8	P	9496.8	P	SPAC1B3.02c	conserved eukaryotic protein	0	conserved eukaryotic protein (236 others); DUF701; zinc binding (predicted); similar to S. cerevisiae YKL160W
	1772661_at		-0.5	D	-0.8	D	-1.1	D	-1.6	D		-0.1	NC	-0.1	NC	0.7	I	0.7	I		1905.5	P	326.7	P	2139.8	P	833.7	P	1325.9	P	2254.3	P	1225.9	P	2837.5	P	SPAC7D4.05	hydrolase (predicted)	0	hydrolase (predicted) (5 others); similar to S. cerevisiae YMR130W
	1779002_at		-0.2	NC	-0.3	NC	-0.9	D	-0.8	D		0.4	NC	0	NC	1.5	I	1.1	I		1715.6	P	437.7	P	1605	P	915.1	P	1343.9	P	4274.6	P	1436.9	P	4856.7	P	SPCC16C4.20c	sequence orphan	0	sequence orphan (422 others)
	1777037_at		-0.2	NC	-0.1	NC	1.4	I	1.7	I		-0.2	NC	0.1	NC	2.1	I	2.3	I		1802.9	P	2343.5	P	1663.2	P	3646	P	836.7	P	4857.3	P	848.6	P	5021	P	SPBC3H7.07c	phosphoserine phosphatase (predicted)	0	phosphoserine phosphatase (predicted); similar to S. cerevisiae YGR208W
	1778870_at		-0.2	NC	0	NC	-1.4	D	-1.2	D		0.1	NC	0.1	NC	0.3	NC	0.3	NC		4732.7	P	840.2	P	3872.7	P	1200.3	P	2552	P	3043.7	P	1939.7	P	3238.3	P	SPAC17H9.08	mitochondrial carrier	0	mitochondrial coenzyme A transporter; disease associated, Grave's disease; similar to S. cerevisiae YHR002W
	1774531_at		-0.4	D	0.4	I	-0.9	D	-0.1	NC		0.3	NC	0	NC	0.9	I	0.6	I		3411.3	P	1670.7	P	3098.5	P	1745.4	P	4128	P	6247.6	P	2564.4	P	7367	P	SPAC227.10	prefoldin (subunit 2) (predicted)	0	prefoldin (subunit 2) (predicted) (5 others); similar to S. cerevisiae YEL003W
	1773911_at		-0.4	D	-0.1	NC	-0.2	NC	0.1	NC		-0.3	NC	0	NC	0.6	I	0.9	I		5176.4	P	2867	P	4783.8	P	3936.7	P	2757.8	P	5197.1	P	2612.7	P	6263.4	P	SPCC1672.10	WD repeat protein	mis16	kinetochore protein Mis16p (PMID:15369671); WD repeat protein (123 others); essential (PMID:15369671) (188 others); no apparent S. cerevisiae ortholog (482 others)
	1770530_at		-0.2	D	-0.7	D	-1.3	D	-1.9	D		0	NC	-0.1	NC	-0.5	D	-0.4	D		2323.4	P	287.6	P	2067.9	P	690.3	P	1375.4	P	1065.1	P	1216.6	P	1082.4	P	SPAC3G9.02	3-oxoacyl-(acyl carrier protein) reductase activity (predicted)	0	3-oxoacyl-[acyl carrier protein] reductase; similar to S. cerevisiae YKL055C
	1775247_at		-0.2	NC	-0.1	NC	0.3	I	0.5	I		0	NC	0	NC	0.2	NC	0.3	NC		11711	P	7857	P	9777.1	P	12262.5	P	10303.9	P	11836.2	P	7560.1	P	13740.4	P	SPAC823.14	conserved protein (fungal and bacterial)	0	conserved protein (fungal and bacterial); similar to S. cerevisiae YNL010W; HAD-superfamily hydrolase
	1770702_at		-0.1	NC	-0.7	D	0.9	I	0.3	NC		0.1	NC	-0.3	MD	2	I	1.7	I		973.8	P	580.8	P	844.6	P	1320.2	P	481	P	1592.2	P	397.7	P	2520.1	P	SPAP8A3.02c	conserved protein	0	conserved protein (26 others); 2 OG-Fe(II) oxygenase superfamily (4 others); no apparent S. cerevisiae ortholog (482 others)
	1771374_at		0.1	NC	-0.6	D	0	NC	-0.6	D		-0.5	NC	0	NC	1.1	I	1.5	I		1132.9	P	350.1	P	869.5	P	715.2	P	316.9	P	898	P	402.1	P	1034.2	P	SPBC582.05c	BRCT domain	brc1	BRCT domain (16 others); similar to S. cerevisiae YHR154W; non-essential (PMID:12618370) (237 others)
	1770151_at		-2	NC	0.3	NC	0.5	NC	3.2	NC		1.8	NC	0	NC	1.3	NC	-0.6	NC		9.1	A	27.6	A	27.5	A	46.6	A	32.1	A	23.7	A	6.2	A	23.7	A	SPAC17A2.11	dubious	0	dubious (88 others) see comment on SPAC17A2.10, this region is the same but inverted orientation
	1769439_at		0.4	I	0	NC	-0.5	D	-0.8	D		0.2	NC	0.2	NC	0.8	I	1	I		2899.9	P	712.6	P	1747.1	P	1109	P	1648.5	P	3202.7	P	1365.2	P	3258.2	P	SPAC1071.09c	DNAJ domain protein	0	DNAJ domain protein (24 others); conserved eukaryotic protein (236 others); no apparent S. cerevisiae ortholog (482 others)
	1771037_at		-0.2	NC	-0.3	NC	0.3	MI	0.2	NC		0.1	NC	-0.1	NC	2	I	1.8	I		2336.8	P	1474	P	1982.8	P	1883.7	P	1025.3	P	4125.2	P	921	P	5603.7	P	SPAC664.01c	heterochromatin protein 1 (HP1)	swi6	heterochromatin protein 1 (HP1); non-essential (PMID:8200530) (237 others); chromodomain protein (6 others); no apparent S. cerevisiae ortholog (482 others)
	1774120_at		-0.6	D	0.5	I	-0.1	NC	1.1	I		0.2	NC	0.4	I	-0.4	D	-0.3	NC		6264.3	P	6692.7	P	8054.8	P	7006.7	P	8733.2	P	8352.9	P	7137.2	P	7033.2	P	SPCC1223.08c	dihydrofolate reductase (PMID 8088538)	dfr1	dihydrofolate reductase (PMID:8088538); DUF341 (1 others); similar to S. cerevisiae YOR236W; SPCC1223.08 has DUF341 N-terminal domain which is absent from other orthologs, and more similar to S. pombe SPAC22A12.06c than S. cerevisiae DUF341 domain proteins
	1778369_at		-0.1	NC	-0.7	D	0.6	I	0	NC		0.2	NC	-0.1	NC	0.8	I	0.5	I		10027.8	P	4210.3	P	8985.7	P	10770.2	P	6555.5	P	9358.7	P	5108.6	P	11240.3	P	SPBC409.10	phosphoribosylamidoimidazole-succinocarboxamide synthase (putative)	ade7	phosphoribosylamidoimidazole-succinocarboxamidesynthase(putative); SAICAR synthetase; involved in nucleotide metabolism (2 others); involved in purine biosynthesis (8 others); similar to S. cerevisiae YAR015W
	1778562_at		0	NC	0	NC	-0.3	NC	-0.4	NC		0.3	NC	0	NC	1.2	I	0.9	I		4433.4	P	1378.1	P	3709.3	P	1853.9	P	1662.1	P	3202.2	P	1102.3	P	3814.5	P	SPBC1703.01c	nuclear exosome (RNase complex)	0	nuclear exosome (RNase complex) (2 others); RNase MRP component; RNase P component; involved in rRNA processing (predicted) (48 others); involved in tRNA processing (predicted) (4 others); similar to S. cerevisiae YBR257W
	1775094_at		-0.1	NC	-0.1	NC	-0.6	MD	-0.5	NC		0	NC	-0.1	NC	-0.1	NC	-0.2	NC		6299.6	P	2260.8	P	5165.9	P	3310	P	4915.7	P	4600.7	P	3860.7	P	5531	P	SPAC5D6.05	RNA polymerase II holoenzyme component (PMID 10625684)	sep11	RNA polymerase II holoenzyme component (PMID:10625684) (12 others); mediator complex subunit (PMID:10625684) (14 others); no apparent orthologs (135 others) phenotype: term=conjugation with cellular fusion; required; GOid=GO:0000747; evidence=IMP; db_xref=PMID:10392445; date=20040618
	1778255_at		-0.2	NC	-0.1	NC	-1	D	-0.8	D		0.1	NC	0.1	NC	0.1	NC	-0.1	NC		6411.1	P	1597.7	P	5824.9	P	2485.5	P	6559.9	P	7152.2	P	5057.6	P	7560.9	P	SPAC15E1.06	metallophosphatase	vps29	metallophosphatase (1 others); calcineurin-like phosphoesterase (10 others); similar to S. cerevisiae YHR012W
	1772931_at		-0.2	NC	-0.1	NC	-0.9	D	-1.1	D		0	NC	0.1	NC	0.4	NC	0.6	NC		2429.6	P	554	P	2343.6	P	901.2	P	1336.4	P	1834	P	1424	P	2539.5	P	SPAC16E8.12c	sequence orphan	0	sequence orphan (422 others)
	1779368_at		-0.2	NC	-0.3	NC	-0.6	D	-0.6	D		0.2	NC	-0.1	NC	1.6	I	1.4	I		1772.4	P	427.9	P	1554.4	P	748.7	P	1069.3	P	2865.5	P	952.9	P	3330.6	P	SPBC577.03c	N-acetyltransferase (predicted)	0	N-acetyltransferase (predicted) (10 others); GCN5-related; GNAT family (9 others); no apparent S. cerevisiae ortholog (482 others); non-essential (PMID:12618370) (237 others)
	1769553_at		0.4	NC	0.2	NC	-0.1	NC	-0.2	NC		0	NC	0	NC	0.4	I	0.4	I		14153.4	P	8433.7	P	10621.9	P	8448.3	P	8363.8	P	11612.5	P	7301.5	P	12625.9	P	SPBC1105.12	histone H4	h4.3	histone H4 (2 others); histone fold (27 others); similar to S. pombe hhf1; similar to S. cerevisiae YBR009C and YNL030W (2 others)
	1777803_at		0	NC	-0.1	NC	-0.2	NC	-0.3	NC		0.4	I	0.2	NC	1.3	I	0.9	I		2670.3	P	1044.6	P	2273.5	P	1685.5	P	1644.6	P	3415.5	P	1110.2	P	3375	P	SPBPB2B2.09c	ketopantoate reductase (predicted)	0	2-dehydropantoate 2-reductase (predicted); similar to S. cerevisiae YHR063C
	1779829_at		-0.4	D	-0.2	NC	-0.3	NC	-0.1	NC		0.1	NC	0	NC	1.1	I	1.1	I		4370.3	P	2031.2	P	4914.1	P	3813.7	P	3211.2	P	7361.5	P	2887.7	P	8558.9	P	SPBC14C8.12	DNA-directed RNA polymerase (I, II, and III subunit) (PMID 10335407)	rpb8	DNA-directed RNA polymerase (I, II, and III subunit) (PMID:10335407) (9 others); similar to S. cerevisiae YOR224C
	1773795_at		-0.4	D	-0.2	NC	-0.9	D	-0.7	D		0.1	NC	0	NC	0.4	I	0.3	MI		4249.6	P	1143.5	P	4657.9	P	1989.6	P	3104.4	P	3889.9	P	2439.6	P	4742.6	P	SPBC13E7.08c	proteasome interacting protein (predicted)	0	proteasome interacting protein (predicted); similar to S. cerevisiae YOR123C; involved in RNA elongation from Pol II promoter (regulation) (predicted) (PMID:11927560) (6 others); RNA polymerase II associated Paf1 complex (predicted) (PMID:11927560) (2 others)
	1772039_at		-0.3	NC	0.2	NC	-1.9	D	-1.4	D		0	NC	0.3	I	0.5	NC	0.9	I		4331.5	P	819.4	P	4627.9	P	1046.2	P	2170.9	P	3954.2	P	2258.5	P	4052.4	P	SPCC16C4.19	RNA-binding protein (predicted)	0	RNase MRP (predicted); similar to S. cerevisiae YDR478W; predicted N-terminal signal sequence (275 others)
	1775343_at		-0.2	NC	-0.1	NC	-0.9	D	-0.9	D		-0.1	NC	0.1	NC	1	I	1.1	I		2914.4	P	779.8	P	2680.1	P	1307.6	P	1834.5	P	4455.9	P	1726.4	P	5143.4	P	SPAC7D4.13c	sequence orphan	0	sequence orphan (422 others)
	1776112_at		0.4	NC	-0.1	NC	-0.7	D	-1.1	D		-0.2	D	0	NC	-0.3	NC	-0.1	NC		3547.6	P	807	P	2404.3	P	1268.1	P	1789.6	P	1546.4	P	1936.5	P	1848.6	P	SPBC1683.13c	transcriptional regulator (predicted)	0	transcriptional regulator (predicted) (37 others); zinc finger protein (211 others); zf-fungal Zn(2)-Cys(6) binuclear cluster domain (31 others); similar to S. pombe SPCC757.04 and SPCC777.02; similar to S. cerevisiae YOR337W and YLR098C (2 others)
	1774372_x_at		0.5	NC	0.4	NC	-2.6	D	-3	D		-0.3	NC	-0.3	NC	0	NC	0.2	NC		271.3	P	21.3	A	163.4	P	20.2	A	46.7	P	53.3	P	53.4	P	69.9	P	SPCC1450.08c	wtf element	wtf16	wtf element (25 others)
	1770282_at		-0.5	D	-0.4	NC	-3.9	D	-4.1	D		0	NC	-0.2	NC	-0.3	NC	-0.4	D		2311.4	P	48.3	P	2481.9	P	122.5	P	937.3	P	711	P	793.3	P	833.5	P	SPCC330.19c	hypothetical protein	#N/A	#N/A
	1771939_at		0.7	I	0	NC	-1.5	D	-1.9	D		-0.5	NC	-0.1	NC	1.8	I	2.1	I		1256.4	P	143.4	P	564.7	P	166	P	129.3	P	615.5	P	181.5	P	694	P	SPCC1919.06c	wtf element	wtf25	wtf element (25 others)
	1772539_at		-0.1	NC	0	NC	-0.5	D	-0.5	D		0.1	NC	0	NC	1.2	I	1.2	I		3656	P	1040.7	P	2686.1	P	1421.7	P	1074.5	P	3018.3	P	994.9	P	3185.8	P	SPAC926.05c	zinc finger protein	0	zinc finger protein (211 others); zf-CSL (1 others); DNAJ domain protein (24 others); similar to S. cerevisiae YJR097W
	1774611_at		0	NC	0	NC	0.6	I	0.6	I		0.1	NC	0	NC	1	I	1	I		9082.6	P	7104.9	P	7517.2	P	9852	P	5725.4	P	12033.1	P	5420.1	P	13584.2	P	SPAC3H8.10	CRALTRIO domain	spo20	CRAL/TRIO domain (4 others); sec14 cytosolic factor family (4 others); involved in phosphatidylinositol transfer (predicted) (4 others); involved in sporulation (required) (13 others); involved in ascospore formation (required) (PMID:3442824) (3 others); essential (PMID:3442824) (188 others); similar to S. cerevisiae YMR079W and YKL091C; localization cytosol (predicted) (3 others)
	1772315_at		-0.2	NC	-0.4	NC	-1.2	D	-1.4	D		-0.1	NC	0	NC	0.2	NC	0.2	NC		6228.8	P	1245.9	P	5757.4	P	2253.2	P	3572.2	P	4532.7	P	3532.2	P	5437.7	P	SPAC1F3.04c	conserved protein	0	conserved protein (26 others); DUF367; metal binding domain (possible); similar to S. cerevisiae YOR006C
	1771149_at		-0.1	NC	-0.3	NC	0	NC	-0.3	NC		0	NC	0.1	NC	1.7	I	1.7	I		4607.8	P	2624.3	P	3846	P	3818.2	P	1180.8	P	4286.5	P	1029.3	P	5216.1	P	SPAC343.01c	phosphomevalonate kinase activity (predicted)	erg8	phosphomevalonate kinase (predicted); similar to S. cerevisiae YMR220W
	1774626_at		0.2	NC	-0.6	NC	0.3	NC	-0.8	NC		0.5	I	0	NC	1.9	I	1.5	I		828.5	P	267.5	P	667.7	P	631.6	P	457.5	P	1393.3	P	344	P	1613.4	P	SPAC23H3.12c	conserved protein (fungal and plant)	0	conserved protein (fungal and plant) (3 others); similar to S. cerevisiae YDL183C
	1775045_at		-0.2	NC	-0.1	NC	-0.4	NC	-0.3	NC		-0.2	NC	0	NC	0.3	I	0.6	I		1338.7	P	494.2	P	1263	P	700.2	P	558.1	P	893.7	P	567.7	P	958.2	P	SPAC26H5.06	telomere end-binding protein (PMID 12463756)	pot1	telomere end-binding protein (PMID:12463756); OB fold; no apparent S. cerevisiae ortholog (482 others)
	1777160_at		-0.4	D	1.2	I	-2.4	D	-0.3	MD		0	NC	0.2	NC	0	NC	0.1	NC		1178.3	P	440	P	1294.5	P	238.1	P	766.6	P	965.2	P	688.7	P	965.5	P	SPBC16A3.06	tRNA specific adenosine deaminase (predicted) (PMID 9707437)	0	tRNA specific adenosine deaminase (predicted) (PMID:9707437) (1 others); similar to S. cerevisiae YGL243W
	1775735_x_at		0.2	NC	0.3	NC	-0.1	NC	0	NC		0	NC	0.1	NC	0.2	NC	0.3	I		18817.6	P	8918.1	P	13707.7	P	10921.3	P	11806.8	P	15427.4	P	10804.7	P	16730.3	P	SPBC1105.12	histone H4	h4.3	histone H4 (2 others); histone fold (27 others); similar to S. pombe hhf1; similar to S. cerevisiae YBR009C and YNL030W (2 others)
	AFFX-r2-Sp-5.8SrRNA_at		0	NC	0.6	I	0.1	NC	0.7	I		0	NC	0.3	NC	-0.3	MD	-0.1	NC		13110.3	P	10488.4	P	10889.7	P	9612.8	P	14456.9	P	14554.3	P	13057.4	P	14091.1	P	S. pombe NOTE=CONTROL DEF=Z19578 gi|288694:3725-3889 S.pombe gene encoding 18S, 5.8S, and 28S ribosomal RNA
	1774307_at		0.4	I	-0.5	NC	-0.5	D	-1.4	D		0	NC	-0.1	NC	0.9	I	0.8	I		1645.7	P	350.4	P	1096.6	P	648.4	P	652.5	P	1191	P	576.1	P	1462.7	P	SPAC144.02	transcription factor	0	transcription factor (42 others); zinc finger protein (211 others); zf-C2H2 type (35 others); no apparent orthologs (135 others)
	1778974_at		-0.5	D	-0.5	NC	-1.5	D	-1.5	D		-0.2	NC	-0.1	NC	0.5	I	0.5	I		1796.3	P	282.3	P	2071.4	P	660.3	P	622.4	P	996.4	P	699.9	P	1198.8	P	SPAC23C11.12	anaphase-promoting complex (APC)	hcn1	anaphase-promoting complex (APC) (12 others); high copy suppressor of cut9; similar to S. cerevisiae YFR036W
	1772762_s_at		0	NC	-0.2	NC	-1.4	D	-1.5	D		0.6	I	-0.1	NC	1.7	I	1	I		3357.6	P	547.7	P	2670.6	P	934.6	P	1108.1	P	2789.8	P	754.4	P	3442.9	P	SPCC1682.06	sequence orphan	0	sequence orphan (422 others); recent duplication (1 others); 2 predicted transmembrane helices (46 others); similar to S. pombe SPBC18H10.18C
	1776628_at		-0.1	NC	-0.3	MD	-0.6	D	-0.7	D		0.1	NC	0	NC	0.4	I	0.4	I		5125.9	P	1224.9	P	4641.8	P	2588.5	P	2630.1	P	3785.3	P	2240.7	P	4022.3	P	SPAC4F10.03c	tRNA methyltransferase (predicted)	0	tRNA methyltransferase (predicted) (6 others); 2'-O-ribose tRNA anticodon loop methyltransferase (predicted); similar to S. cerevisiae YBR061C
	1771307_at		0.1	NC	0.1	NC	1.1	I	1	I		-0.2	NC	0.1	NC	1.9	I	2	I		3177	P	2686.2	P	2307.3	P	4062.6	P	967.7	P	4715.2	P	898.9	P	4612.3	P	SPAC977.12	L-asparaginase (putative)	0	L-asparaginase (putative) (4 others); similar to S. pombe SPBPB8B6.05c and SPAC186.03 and SPBPB21E7.09; similar to S. cerevisiae YLR155C and YLR157C and YLR158C and YLR160C (3 others)
	1776212_at		-0.3	D	0	NC	-0.4	D	-0.1	NC		0.1	NC	0	NC	0.4	I	0.2	NC		7072.5	P	3052.3	P	6880.9	P	4335.7	P	7223.3	P	8501.3	P	5632.8	P	9652.7	P	SPAC19B12.09	protein signal sequence binding activity	srp14	signal recognition particle Srp14; similar to S. cerevisiae YDL092W
	1774981_at		-0.3	D	-0.4	NC	-0.5	D	-0.7	D		0.2	NC	0	NC	0.4	I	0.2	NC		7420.2	P	2141.9	P	7405.1	P	4037	P	7746.2	P	9542.6	P	5898.3	P	10776.7	P	SPBC2A9.09	conserved phosducin-like protein	0	conserved phosducin-like protein; similar to S. cerevisiae YOR281C
	1775998_at		0	NC	-0.3	D	-0.2	D	-0.6	D		0.1	NC	0	NC	0.9	I	0.9	I		4162.1	P	1285.4	P	3418.9	P	2472.4	P	2027.7	P	4035.3	P	1655.1	P	4607.5	P	SPAC18B11.10	transcriptional co-repressor activity (PMID 10567571)	tup11	transcriptional co-repressor Tup11; WD repeat protein (123 others); function overlapping with Tup12p in the regulation of fbp1 (PMID:11238405); similar to S. cerevisiae YCR084C (1 others)
	1770110_at		0	NC	0.1	NC	-0.1	NC	0.2	NC		0.3	NC	-0.2	NC	1.1	I	0.7	I		238	P	108.5	P	166.8	P	147.1	P	137.5	P	258.4	P	93.9	P	339.2	P	SPBC18H10.07	small nuclear ribonucleoprotein (snRNP) (predicted) (pers. comm. J.A. Potashkin)	0	small nuclear ribonucleoprotein (snRNP) (predicted) (pers. comm. J.A. Potashkin) (13 others); similar to human SNRPC; no apparent S. cerevisiae ortholog (482 others)
	1770197_at		-0.4	NC	0.5	I	-0.9	D	-0.1	NC		-0.2	NC	0	NC	0.4	NC	0.5	I		807	P	407.9	P	848	P	384.6	P	621.7	P	791.1	P	527	P	882.3	P	SPBC31F10.04c	RNA polymerase II holoenzyme component (PMID 10625684)	srb4	RNA polymerase II holoenzyme component (PMID:10625684) (12 others); mediator complex subunit (PMID:10625684) (14 others); essential (PMID:10625684) (188 others); similar to S. cerevisiae YER022W
	1772746_at		-0.2	NC	-0.3	NC	-1.8	D	-2	D		0	NC	0.1	NC	-0.8	D	-0.6	D		6452.8	P	812.8	P	6244.3	P	1307.1	P	6038.1	P	4005	P	5504.4	P	4469.2	P	SPCC18B5.11c	serinethreonine protein kinase	cds1	replication checkpoint kinase; non-essential (237 others); phosphorylated by Rad3 (Thr-11) (activated) (PMID:11313465); FHA domain (phosphopeptide binding) (7 others); alternative transcripts (EMBL:AJ783838); similar to S. cerevisiae YPL153C Checking DNA Synthesis 1
	1772370_at		-0.5	D	-0.5	MD	-1.1	D	-1.2	D		0	NC	0	NC	1.1	I	1.1	I		4737	P	1083.9	P	5001.3	P	2012.4	P	1632.2	P	4239.6	P	1666.6	P	4800.4	P	SPAC6F6.11c	pyridoxal kinase (predicted)	0	pyridoxal kinase (predicted); similar to S. cerevisiae YNR027W
	1775930_at		-0.3	NC	-0.2	NC	-0.5	D	-0.6	D		-0.1	NC	0.1	NC	0	NC	0	NC		3958.1	P	1148.6	P	3856.7	P	1988.1	P	4054.3	P	4162.3	P	4344.4	P	4403.1	P	SPBP18G5.03	hypothetical protein	0	sequence orphan (422 others)
	1775096_at		-0.2	NC	-0.1	NC	-1.5	D	-1.3	D		0.1	NC	0.1	NC	0	NC	0.1	NC		8658.5	P	1660.4	P	7527.3	P	2597.9	P	6353.2	P	6560.4	P	4836.7	P	7079.8	P	SPCC830.10	similar to S. cerevisiae YJR069C	0	DNA repair protein (predicted) (4 others); similar to S. cerevisiae YJR069C
	1775124_at		0.1	NC	-0.2	NC	-1.1	D	-1.3	D		0.2	NC	0.1	NC	0.4	I	0.2	NC		3248.8	P	549.6	P	2629.2	P	861	P	2933.2	P	3525.1	P	2135.9	P	3833.7	P	SPBC30D10.04	conserved eukaryotic protein	swi3	replication fork protection complex subunit Swi3p; similar to S. cerevisiae YMR048W updated coordinates with respect to Swissprot: Q6IUU5, added N terminal exon
	1772799_at		-0.3	NC	-0.1	NC	-0.6	D	-0.7	D		0	NC	0	NC	0.1	NC	0	NC		8268.1	P	2467.7	P	7732.5	P	4758.1	P	6059.3	P	6594.5	P	5229.9	P	7438.3	P	SPBC1711.09c	hypothetical protein	0	hypothetical protein (130 others); 5 predicted transmembrane helices (24 others); predicted N-terminal signal sequence (275 others); similar to S. cerevisiae YKR088C
	1778521_at		-0.4	NC	0.1	NC	0.3	NC	0.8	I		0.3	NC	0.1	NC	1.5	I	1.3	I		1929.7	P	1577.1	P	2141.3	P	2014.2	P	1246.1	P	3384.4	P	935	P	3459.1	P	SPAC227.02c	conserved eukaryotic protein	0	pre-rRNA processing protein (predicted); conserved eukaryotic protein (236 others); similar to S. cerevisiae YPR143W
	1776222_at		-0.3	D	0.1	NC	-0.6	D	-0.3	NC		0.2	NC	0.1	NC	1.2	I	1	I		4368.9	P	1658.4	P	4302.4	P	2258.8	P	3001.4	P	6375.8	P	2163.4	P	7194.2	P	SPAC227.05	prefoldin (subunit 4)	0	prefoldin (subunit 4) (5 others); similar to S. cerevisiae YNL153C
	1779852_at		-0.1	NC	-0.5	NC	1.7	NC	1.5	MI		0.3	NC	0.5	NC	2.1	I	2.4	I		100.5	P	50.7	P	79.7	P	67.9	P	51	P	188.9	P	42.5	P	158	P	SPAPB18E9.03c	dubious	#N/A	#N/A
	1772413_at		-0.2	NC	-0.8	D	-2.2	D	-2.9	D		-0.2	NC	-0.3	NC	-0.3	NC	-0.3	NC		3316	P	196.1	P	2813.4	P	561.2	P	958.4	P	866.9	P	994.3	P	1142.8	P	SPBC1683.02	adenine deaminase (predicted)	0	adenine deaminase (predicted) (1 others); no apparent orthologs (PMID:14643670) (135 others)
	1774589_at		0.5	I	-0.5	NC	-0.9	D	-1.4	D		0.1	NC	0.1	NC	-0.5	D	-0.6	D		1382.2	P	244.2	P	857	P	397	P	870.5	P	628	P	726.1	P	818.6	P	SPAC1002.10c	conserved eukaryotic protein	0	conserved eukaryotic protein (236 others); no apparent S. cerevisiae ortholog (482 others)
	1777339_at		-0.4	D	0.4	I	-0.4	D	0.4	I		0	NC	0	NC	0.9	I	0.7	I		16579.2	P	10890.2	P	16694.8	P	12426.4	P	7021	P	12570.2	P	5797.8	P	13248.4	P	SPAC1039.02	calcineurin-like phosphoesterase (predicted)	0	calcineurin-like phosphoesterase (predicted) (10 others); predicted N-terminal signal sequence (275 others); similar to S. cerevisiae YHR202W (2 others); similar to S. pombe SPBPB2B2.06C and SPAC17G6.03 (paralogs)
	1772024_at		-0.2	D	-0.7	D	-1.5	D	-1.9	D		-0.4	D	0	NC	-0.7	D	-0.4	NC		10444.5	P	1475.3	P	9695.8	P	2954.9	P	4041.5	P	3281.5	P	4709.4	P	3862.3	P	SPBC3E7.06c	transporter	0	membrane transporter (46 others); similar to S. pombe SPAC1399.02 and SPBC16A3.17c and SPAC3H1.06C and SPBC12C2.13; similar to S. cerevisiae YBR293W and YPR198W and YGR224W and YCL069W and YPR198W (4 others)
	1771180_at		0.2	NC	-0.2	NC	-1.3	D	-1.9	D		0.1	NC	0.1	NC	0.8	I	1	I		2292.4	P	334.5	P	1543.9	P	551.7	P	1153.7	P	2346.7	P	952.9	P	2386.7	P	SPAC1F12.06c	conserved protein (broad species distribution)	0	conserved protein (broad species distribution) (14 others); no apparent S. cerevisiae ortholog (482 others); endonuclease activity (predicted) (1 others)
	1771332_at		0.4	I	-0.5	D	-2.1	D	-3.4	D		0.3	NC	-0.2	NC	-1.4	D	-1.8	D		3594.9	P	165.6	P	2155.4	P	423.2	P	2540.5	P	745.9	P	1858.1	P	945.6	P	SPCC569.03	B13958 domain	0	B13958 domain (5 others); coiled-coil (predicted) (96 others); repeat containing (5 others); possibly S. pombe specific (78 others)
	1777428_at		0	NC	-0.6	D	-1.3	D	-1.9	D		0.1	NC	-0.2	NC	1.3	I	0.9	I		1186.3	P	147.5	P	1028.2	P	340.4	P	435.7	P	992.8	P	377.9	P	1224.2	P	SPAC27F1.04c	localization spindle pole body	nuf2	spindle pole body protein Nuf2; coiled-coil (predicted) (96 others); similar to S. cerevisiae YOL069W
	1779742_at		0.2	NC	-0.1	NC	0.7	I	0.3	NC		0.1	NC	0	NC	3.1	I	2.8	I		2382	P	1477.7	P	1436.3	P	2198.3	P	295	P	2374	P	201.9	P	2803.4	P	SPAC5H10.12c	galactosyltransferase family 8	0	galactosyltransferase family 8 (2 others); GlcNac transferase (predicted) (2 others); similar to S. pombe SPBC4C3.09 and SPBC4C3.08; similar to S. cerevisiae YOR320C (2 others); predicted N-terminal signal sequence (275 others)
	1776911_at		0.3	NC	0.2	NC	-0.7	D	-0.8	D		0.1	NC	-0.3	NC	0.8	MI	0.5	NC		2991.8	P	677.8	P	2012.4	P	948.1	P	1524.3	P	2066.2	P	1313.6	P	2834.6	P	SPAC343.18	zinc finger protein	0	zinc finger protein (211 others); zf-C3HC4 type (RING finger) (51 others); ubiquitin-protein ligase (E3) (predicted) (54 others); similar to S. pombe SPAC19A8.10 (paralog); no apparent S. cerevisiae ortholog (482 others)
	1776008_at		-0.4	D	-0.6	D	-1.2	D	-1.2	D		-0.1	NC	0	NC	0.9	I	0.9	I		3093.4	P	601	P	3238.4	P	1327	P	1819.4	P	3386.1	P	1695.4	P	4112.3	P	SPAC4G9.02	ribonuclease H	0	ribonuclease H (1 others); similar to S. cerevisiae YNL072W
	1779513_at		0.1	NC	-0.3	D	0.5	NC	0	NC		-0.1	NC	-0.1	NC	0.6	I	0.4	I		1359.2	P	634.8	P	1036.8	P	1151.1	P	524.8	P	870.5	P	557.3	P	1118.2	P	SPCC622.19	jmjC domain	jmj4	jmjC domain (6 others); transcription factor (predicted) (42 others); involved in transcriptional regulation (predicted) (46 others); involved in chromatin remodeling (predicted) (25 others); localization chromatin (19 others); no apparent orthologs (cannot be distinguished) (70 others)
	1774228_at		-0.2	NC	0.4	NC	-1.6	D	-1	D		0.3	I	0.2	NC	1.1	I	1	I		2821.1	P	697.7	P	2603	P	795	P	1967	P	4025.1	P	1390	P	4066.7	P	SPAC24C9.04	hypothetical protein	0	sequence orphan (422 others)
	1770457_at		0.4	I	-0.8	D	1.1	I	-0.3	NC		-0.2	NC	0	NC	1.4	I	1.6	I		1655.7	P	909.3	P	1197.2	P	2041.3	P	844.8	P	1993.5	P	945.5	P	2388.3	P	SPAC589.09	CRALTRIO domain	0	CRAL/TRIO domain (4 others); sec14 cytosolic factor family (4 others); involved in phosphatidylinositol transfer (predicted) (4 others); similar to S. cerevisiae YLR380W (2 others)
	1774656_at		0.3	NC	0.1	NC	-1	D	-1.2	D		0.2	NC	0	NC	0.4	I	0.2	NC		5247.3	P	1055.8	P	3281	P	1493.8	P	3837.1	P	4612	P	2827.1	P	5352.9	P	SPAC25H1.04	sequence orphan	0	conserved eukaryotic protein (236 others); no apparent S. cerevisiae ortholog (482 others)
	1769529_s_at		0.2	NC	0	NC	-2.2	D	-2.5	D		0.3	NC	-0.1	NC	-1.4	D	-1.6	D		4250.9	P	332.1	P	2291.1	P	469.9	P	2658.8	P	1019.4	P	2138.8	P	1157	P	SPCP20C8.03	possible pseudogene	0	possible pseudogene (2 others); repeat containing (5 others); duplicated in S. pombe (7 others) 1 frameshift
	1777089_at		0.3	I	0.3	NC	-2.8	D	-2.8	D		-0.2	D	0	NC	-1.1	D	-0.8	D		5380.6	P	356.1	P	3558.5	P	460.1	P	8047.5	P	4425.1	P	8210	P	4960.9	P	SPAC13C5.06c	sequence orphan	0	sequence orphan (422 others); predicted N-terminal signal sequence (275 others)
	1777848_at		0.5	I	-0.7	D	-1.1	D	-2.3	D		0	NC	-0.1	NC	-0.7	D	-0.9	D		9183.3	P	746.4	P	5605.2	P	2003.5	P	6778.9	P	3844.9	P	5829.2	P	5129.5	P	SPBC2D10.05	glucan 1,3-beta-glucosidase	exg3	glucan 1,3-beta-glucosidase (1 others); glycosyl hydrolase family 5 (1 others); similar to S. cerevisiae YBR056W
	1779299_at		-0.4	D	-0.3	NC	-1.1	D	-1	D		-0.1	NC	-0.1	NC	-0.5	D	-0.6	D		3506.3	P	774.4	P	3605.7	P	1484.3	P	2292.3	P	1634.5	P	2065.8	P	1852.4	P	SPCC737.07c	DEADDEAH box helicase (predicted)	0	DEAD/DEAH box helicase (predicted) (60 others); similar to S. cerevisiae YKL017C
	1779488_at		0	NC	-0.2	NC	-0.7	D	-1	D		0.1	NC	0.1	NC	0.7	I	0.8	I		3987.7	P	729.1	P	2886.3	P	1029.7	P	2742.1	P	5110	P	2380	P	5235.9	P	SPAC25B8.01	MAPR family steroid-binding protein	0	MAPR family steroid-binding protein; involved in DNA repair (27 others); involved in response to DNA damage stimulus (predicted) (PMID:12684380); involved in sterol metabolism (predicted) (1 others); similar to S. cerevisiae YPL170W; predicted N-terminal signal sequence (275 others); 1 predicted transmembrane helix (92 others)
	1769498_at		-0.3	D	-0.8	D	-1.2	D	-1.8	D		-0.1	NC	0	NC	0	NC	0	NC		2679.1	P	396.4	P	2840.7	P	1101	P	1320.4	P	1478.1	P	1281.2	P	1661.7	P	SPAC8F11.03	MutS family	msh3	MutS family (3 others); non-essential (237 others); similar to S. cerevisiae YCR092C changed splice boundary from the experimentally determined one. possible alternative splice used with low frequency, the acceptor used in this prediction has better consensus, and increases the homology when this translation is aligned with homologs
	1778037_at		-0.3	NC	-0.4	NC	-2.6	NC	-2.5	D		-0.1	NC	-0.1	NC	-0.7	NC	-0.8	NC		918.2	P	54.2	P	837.2	P	134.3	P	764.4	P	423.1	P	651.7	P	562.1	P	SPBC29A10.09c	CAF1 family ribonuclease	0	CAF1 family ribonuclease; R3H domain (2 others); no apparent S. cerevisiae ortholog (482 others)
	1773211_s_at		0.5	I	-0.4	NC	-0.6	D	-1.6	D		0.2	NC	-0.1	NC	0.1	NC	-0.4	MD		6524.5	P	966.2	P	3412.4	P	1927.9	P	5626.7	P	4856.1	P	4313.9	P	6174.2	P	SPCP20C8.01c	B13958 domain	0	B13958 domain (5 others); repeat containing (5 others); possibly S. pombe specific (78 others)
	1769449_at		-0.3	NC	1.5	I	-1.9	D	0.1	NC		0	NC	0.1	NC	-0.3	NC	-0.5	NC		150.9	P	62	P	181.1	P	45.1	P	128.9	P	92.2	P	108.9	P	86.1	P	SPCC830.04c	sequence orphan	0	sequence orphan (422 others) has transcript profile on microarray
	1780111_at		-0.1	NC	-0.5	MD	-1.7	D	-1.7	D		-0.1	NC	0	NC	0	NC	0.1	NC		3058.2	P	397.6	P	2780.5	P	764.1	P	1373.7	P	1614.8	P	1395.4	P	1930.8	P	SPBC1703.06	F-box protein	pof10	F-box protein (16 others); similar to S. cerevisiae YML088W
	1769415_at		-1	D	-0.2	NC	-3	D	-2.2	D		-0.8	D	-0.2	NC	-1.3	D	-0.7	D		2240.1	P	293.4	P	3662.8	P	510.9	P	1826.4	P	898.4	P	2473.2	P	1306.6	P	SPBC146.02	sequence orphan	0	sequence orphan (422 others)
	1777862_at		-0.3	NC	0.1	NC	-2.5	D	-2.1	D		-0.6	D	-0.2	NC	-0.3	NC	0.1	NC		1801.8	P	179.4	P	1461.6	P	229.5	P	544.7	P	568.7	P	843.5	P	749.7	P	SPBC1773.13	aromatic aminotransferase (predicted)	0	aromatic aminotransferase (predicted) (2 others); similar to S. cerevisiae YGL202W and YHR137W (2 others); similar to S. pombe SPCC569.07 and SPAC56E4.03
	1778848_at		-0.4	D	0.3	I	-2.2	D	-1.4	D		0.2	NC	0.1	NC	-0.1	NC	-0.2	NC		3005	P	500.8	P	3381.4	P	494.6	P	4042.4	P	3471.4	P	3117.8	P	3793.3	P	SPAC8C9.07	dubious	0	dubious (88 others)
	1769567_at		-0.1	NC	-0.5	D	-1.1	D	-1.5	D		0.2	NC	-0.2	NC	-0.1	NC	-0.6	D		7672.4	P	1292.9	P	6371.8	P	2539	P	4028.9	P	3431.2	P	3164.6	P	4531.3	P	SPBC1773.17c	glycerate and formate dehydrogenase (predicted)	0	glycerate and formate dehydrogenase (predicted); similar to S. cerevisiae YNL274C (1 others)
	1773878_at		0.1	NC	0.8	I	-2.6	D	-1.9	D		0.4	I	0.2	NC	-1.2	D	-1.4	D		4238.1	P	535.2	P	2858	P	439.8	P	4333.8	P	1562.6	P	2802.1	P	1438.5	P	SPBC11C11.01	hypothetical protein	0	hypothetical protein (130 others); rrm RNA recognition motif (73 others); no apparent S. cerevisiae ortholog (482 others) first two predicted exons are tentative - may use internall Met at base position. 18530
	1774183_at		-0.2	NC	0.4	I	-1.8	D	-1.6	D		0.2	NC	0.1	NC	-0.4	NC	-0.4	MD		2555.9	P	436.4	P	2443.2	P	410	P	2732.3	P	2167.7	P	1990.5	P	2257.8	P	SPACUNK4.11c	hypothetical protein	0	sequence orphan (422 others)
	1774657_at		0.6	I	-0.5	D	0.5	I	-0.7	D		0.2	NC	0	NC	1.6	I	1.3	I		4228.3	P	1318	P	2332.8	P	2976.3	P	1760.3	P	4903.2	P	1306	P	5522.3	P	SPBC543.08	involved in inositol phospholipid biosynthesis (predicted)	0	involved in inositol phospholipid biosynthesis (predicted); similar to S. cerevisiae YGL126C and YDR319C
	1778575_at		-1.1	D	-0.1	NC	-2.7	D	-1.8	D		-0.6	D	0.1	NC	-0.7	D	0	NC		2702.5	P	432.7	P	4427.2	P	545.9	P	1628.9	P	1600.7	P	2042.8	P	1728.4	P	SPAC11H11.03c	conserved protein	0	conserved protein (26 others); small muts related proteins domain; involved in DNA repair (predicted) (27 others); similar to S. cerevisiae YPL199C
	1777132_at		-0.3	D	-0.2	NC	-1.4	D	-1.2	D		0	NC	0	NC	-0.2	NC	-0.1	NC		2157.7	P	417.4	P	2068.6	P	653.8	P	1177.9	P	1244	P	1023.5	P	1321.8	P	SPAC21E11.05c	cyclophilin	cyp8	cyclophilin (8 others); peptidyl-prolyl cis-trans isomerase (10 others); no apparent S. cerevisiae ortholog (482 others); U-box domain (inferred from context) (2 others); ubiquitin-protein ligase (E4) (predicted) (2 others)
	1778898_at		-0.4	D	0.4	NC	-0.8	D	0.2	NC		0.2	NC	0.1	NC	0.5	I	0.5	I		2306	P	1027.6	P	2451.2	P	1208.1	P	2379.8	P	3650.3	P	2072	P	3931.5	P	SPAC8C9.10c	sequence orphan	0	sequence orphan (422 others)
	1776184_at		-0.5	D	2.7	NC	-5.8	D	-2.2	D		0	NC	0.2	NC	-1.1	D	-1.1	D		353.8	P	20.1	A	388.7	P	1.8	A	567.6	P	288.7	P	451.7	P	305.9	P	SPBC1921.04c	dubious	0	dubious (88 others)
	1778376_at		0.4	NC	-0.7	D	0.3	NC	-0.7	D		-0.3	NC	-0.1	NC	1.6	NC	1.9	NC		732.3	P	310.4	P	465.5	P	390	P	263.5	P	1041.5	P	330.4	P	1124.6	P	SPCC613.11c	B13958 domain	meu23	B13958 domain (5 others); meiotic expression upregulated (23 others); possibly S. pombe specific (78 others); repeat containing (5 others); coiled-coil (region) (predicted) (96 others) repeat consensus MQGTMNT 3/4 copies
	1770196_at		-0.3	NC	0.3	NC	-0.5	NC	0.4	NC		-0.1	NC	-0.1	NC	0.6	I	0.7	I		345.6	P	180	P	341.8	P	234.5	P	261.2	P	442.3	P	222.8	P	560.9	P	SPAC1805.09c	methionyl-tRNA formyltransferase (predicted)	0	methionyl-tRNA formyltransferase; similar to S. cerevisiae YBL013W
	1771360_at		0.7	I	-0.5	NC	-0.4	NC	-1.6	D		0.1	NC	0.2	NC	0.9	I	0.9	I		1326.7	P	275	P	582.2	P	724.6	P	910.2	P	1904.4	P	800.2	P	2092.7	P	SPBP8B7.28c	sequence orphan	0	sequence orphan (422 others)
	1776907_at		-0.3	D	0.3	NC	-0.5	D	-0.1	NC		0	NC	0.1	NC	0.2	NC	0.2	NC		4790.4	P	2243.3	P	4706.5	P	2692.6	P	4022.4	P	4786.3	P	3276.4	P	5108.6	P	SPCC1393.06c	involved in rRNA processing (implicated) (PMID 12089522)	0	conserved eukaryotic protein (236 others); similar to S. cerevisiae YHR085W
	1774792_at		-0.9	D	-0.3	NC	-1.7	D	-1	D		-1.2	D	-0.2	NC	0	NC	0.9	I		11556	P	2501.4	P	16712.6	P	4215.3	P	1508.4	P	3408.7	P	3383.4	P	5150.6	P	SPAC22A12.06c	DUF341	0	DUF341 (1 others); conserved eukaryotic protein (236 others); similar to S. cerevisiae YOR280C and YMR222C
	1773418_at		-0.3	NC	-0.5	NC	-2.5	D	-2.6	D		0.2	NC	-0.5	D	0.6	NC	-0.1	NC		453.8	P	27.6	A	439.8	P	77.7	P	103	P	125.8	P	66.8	P	223	P	SPBC646.17c	WD repeat protein	0	WD repeat protein (123 others); no apparent S. cerevisiae ortholog (482 others); WD repeat protein (123 others); no apparent S. cerevisiae ortholog (482 others); non-essential (PMID:12618370) (237 others)
	1779566_at		-0.2	NC	-0.2	NC	-0.1	NC	-0.1	NC		-0.3	D	0	NC	-0.1	NC	0.2	I		8436.3	P	3657.4	P	7789.7	P	5826.7	P	4742.5	P	6105.8	P	5404.6	P	6729.9	P	SPBP4H10.11c	long-chain-fatty-acid-CoA ligase activity (predicted)	0	long-chain-fatty-acid-CoA ligase activity (predicted) (1 others); similar to S. cerevisiae YOR317W and YIL009W and YMR246W (1 others); similar to S. pombe SPBC18H10.02 (paralog); localization cytosol (predicted) (3 others)
	1777468_at		-0.2	NC	-0.6	D	0.3	NC	-0.1	NC		0	NC	0.2	NC	-0.3	D	-0.2	NC		6113.5	P	3123.7	P	5841.9	P	6493.6	P	6383.3	P	6279.6	P	5909.6	P	6440.3	P	SPAC23H4.01c	involved in ergosterol biosynthesis (predicted)	0	ankyrin repeat protein (14 others); pleckstrin homology domain (24 others); similar to S. cerevisiae YAR042W and YDL019C and YHR073W (1 others); similar to S. pombe SPBC2F12.05c
	1769545_at		0.5	I	0.5	I	1.3	I	1.3	I		-0.5	D	0.1	NC	1	I	1.4	I		7151.5	P	9301.7	P	4087	P	8854.5	P	4412.6	P	12878.3	P	5802.6	P	14009.6	P	SPBC16D10.06	ZIP zinc transporter domain	0	ZIP zinc transporter domain (2 others); similar to S. cerevisiae YGL255W and YLR130C
	1778628_at		0.4	I	-0.8	D	2.1	I	0.8	I		0.3	NC	-0.2	NC	0	NC	-0.5	D		2345.9	P	2129.5	P	1400.8	P	6150.6	P	18605.6	P	13686.4	P	12742	P	18536.9	P	SPCC1223.03c	glycerol-3-phosphate dehydrogenase	gut2	glycerol-3-phosphate dehydrogenase (1 others); similar to S. cerevisiae YIL155C
	1775607_at		-0.1	NC	-0.4	NC	-0.1	NC	-0.2	NC		-0.2	NC	-0.4	NC	1.7	I	1.6	I		358.3	P	131.9	P	337.1	P	238.2	P	119.5	P	346.9	P	109.7	P	472	P	SPBC29A3.17	RhoGEF	gef3	RhoGEF (5 others); guanyl-nucleotide exchange factor activity (PMID:14637153) (15 others); non-essential (PMID:14637153) (237 others); involved in cell organization and biogenesis; similar to S. pombe gef1; no apparent S. cerevisiae ortholog (482 others)
	1777907_at		0.2	NC	-0.1	NC	-0.8	NC	-0.9	D		0.3	NC	-0.3	MD	-0.3	NC	-0.8	D		4340.6	P	1606.7	P	3529.2	P	1732.6	P	4519.1	P	2813.2	P	3366.2	P	3861.3	P	SPCC1494.08c	hypothetical protein	0	hypothetical protein (130 others); similar to S. cerevisiae YBL086C
	1772179_at		0.2	NC	-0.4	D	0.6	I	0.1	NC		0	NC	-0.3	NC	-0.2	NC	-0.4	MD		3750.8	P	1722.1	P	2484.4	P	3587.9	P	4584.1	P	3702	P	3971.4	P	5022.5	P	SPCC1450.16c	phospholipase (predicted)	0	phospholipase (predicted) (11 others); triacylglycerol lipase (predicted) (PMID:12682047); patatin domain (3 others); similar to S. cerevisiae YMR313C
	1777484_at		-1.5	D	0.4	NC	0.2	NC	1.5	I		1.3	NC	0.2	NC	2.6	NC	0.6	NC		5.9	A	34.8	A	45.6	A	33.3	A	23.6	A	24	P	1.8	A	46.5	A	SPCC1620.04c	WD repeat protein	0	WD repeat protein (123 others); Cdc20/Fizzy family (2 others); similar to S. pombe SPAC13G6.08; no apparent S. cerevisiae ortholog (482 others)
	1777565_at		-0.5	D	0.6	NC	-2.7	D	-1.7	D		-0.3	D	-0.3	NC	-0.6	NC	-0.4	NC		564.2	P	102.1	P	699.8	P	75.5	P	537.3	P	362.8	P	644.7	P	539.8	P	SPBC13G1.15c	dubious	0	dubious (88 others)
	1779206_at		-0.6	D	-0.6	NC	-3.2	D	-3.7	D		0.2	NC	-0.6	D	-0.8	NC	-1.8	D		390.5	P	10.3	A	368.1	P	32.1	A	293.2	P	93.4	A	196.5	P	174.6	P	SPAC27D7.13c	dynactin complex (predicted)	ssm4	p150-Glued; microtubule-associated protein (PMID:9167972) (2 others); expressed during meiosis (PMID:9167972) (12 others); CAP-Gly domain (2 others); similar to S. cerevisiae YPL174C
	1778027_at		0.1	NC	-0.7	D	1.8	I	0.7	NC		0.1	NC	-0.3	D	1.2	I	0.6	NC		737.4	P	583.7	P	591.8	P	1471.7	P	1445.2	P	2295	P	1112	P	3242.5	P	SPAC23G3.03	peptide monooxygenase (predicted)	sib2	term=divergently transcribed from ferrichrome biosynthesis protein SPAC23G3.02c; dbxref=PMID:15689108; date=20050207; ornithine N5 monooxygenase (predicted); no apparent S. cerevisiae ortholog (482 others)
	RPTR-Sc-M57289-1_s_at		-0.6	NC	0.4	NC	-0.7	NC	0.4	NC		0.1	NC	-0.8	NC	-0.7	NC	-1.5	NC		39.9	A	32.4	A	61	A	41.4	A	26.6	A	16	A	34.8	A	27.4	A	REPORTER M57289 FEA=CDS DB_XREF=AAA45864.1 GI:330320 GEN=VP16
	RPTR-Sc-M10961-2_at		0.3	NC	-5.9	NC	8.4	NC	3.4	NC		-1.4	NC	-2.2	NC	0.7	NC	-0.2	NC		0.1	A	0.1	A	0	A	10.5	A	0.1	A	0.1	A	0.1	A	1.2	A	REPORTER M10961 FEA=CDS_2 DB_XREF=AAA88685.1 GI:155175 PROD=luciferase alpha subunit GEN=luxA
	1773768_at		0.6	I	-2.3	D	0.5	MI	-2.3	D		-0.1	NC	-0.5	D	-2.4	D	-2.7	D		7475.6	P	740.2	P	3924.2	P	5106.2	P	9167.6	P	1388	P	8144	P	2247.3	P	SPBC23G7.13c	urea transporter (predicted)	0	urea transporter (predicted) (2 others); similar to S. cerevisiae YHL016C (2 others)
	1774305_at		0.2	NC	0.2	NC	-1.1	D	-1.2	D		0.1	NC	-0.1	NC	-0.7	D	-0.9	D		9979.8	P	2406.1	P	6967.3	P	3007.8	P	7730.6	P	4870.7	P	6387.3	P	6021.6	P	SPAC8C9.05	D-Tyr-tRNA(Tyr) deacylase (predicted)	0	D-Tyr-tRNA[Tyr] deacylase (predicted); involved in translation (predicted) (2 others); similar to S. cerevisiae YDL219W
	1769940_at		0.1	NC	-0.1	NC	-2.1	D	-2.4	D		-0.1	NC	-0.3	NC	0.6	NC	0.4	NC		1678.1	P	152.8	P	1436	P	202.8	P	793.3	P	1018.8	P	850.7	P	1351.5	P	SPCC736.05	wtf element	wtf7	wtf element (25 others)
	1779433_at		-0.2	NC	-0.3	D	-1.3	D	-1.3	D		-0.1	NC	-0.1	NC	0.2	NC	0.3	NC		2451.9	P	536.5	P	2292.7	P	846.2	P	1154.4	P	1727.5	P	974.9	P	2157.4	P	SPCC2H8.04	hypothetical protein	0	sequence orphan (422 others)
	1773111_at		-0.3	NC	-0.5	NC	-0.1	NC	-0.1	NC		-0.7	D	-0.2	NC	2.4	I	2.8	I		148.4	P	74.2	P	145.7	P	140	P	74.5	P	528.2	P	110.3	P	726.5	P	SPAC5H10.11	galactosyltransferase	gmh1	alpha-1,2-galactosyltransferase Gmh1; GMA12/MNN10 family (6 others); predicted N-terminal signal sequence (275 others); similar to S. pombe gmh3 and gmh2 and gma12 and SPBC1289.13C and SPAC5H10.13C and SPAC637.06 and SPBC8D2.17 (paralogs); similar to S. cerevisiae YDR245W and YJL183W (6 others)
	1771226_at		0.4	I	-0.4	MD	-1	D	-1.9	D		0.1	NC	-0.1	NC	0.1	NC	-0.1	NC		4656.7	P	625.6	P	2695.9	P	1193.4	P	2919.7	P	3146	P	2474.1	P	3938.3	P	SPCC1393.02c	hypothetical protein	0	hypothetical protein (130 others); similar to S. cerevisiae YER161C
	1776895_at		-0.5	D	-0.9	D	0.3	NC	-0.1	NC		-0.4	D	-0.3	D	2.3	I	2.3	I		540.1	P	212.2	P	687.3	P	673.5	P	235.1	P	1085.6	P	294.9	P	1563.5	P	SPAC2E1P5.04c	geranylgeranyltransferase (beta subunit)	cwg2	geranylgeranyltransferase I (GGTase I) (beta subunit) (PMID:8262067) (1 others); essential (PMID:9781874) (188 others); similar to S. cerevisiae YDL090C (1 others)
	1780208_at		0.6	I	-0.2	NC	-0.2	NC	-0.9	D		-0.4	D	-0.3	D	0.7	I	0.8	I		6979.3	P	1791.3	P	3704.7	P	2546.5	P	4067.2	P	5807.6	P	4816.4	P	8221.2	P	SPCC569.05c	unknown specificity	0	membrane transporter (46 others); similar to S. pombe SPAC11D3.05 and SPCC794.04C and SPBC569.05c and SPBC36.03C and SPBC36.01C and SPBC36.02C and SPBC530.02 and SPBC530.15c and SPBC1348.05 and SPAPB1A11.01 and SPAC750.02c and SPCC576.17c and SPCC965.13 and SPBPB2B2.16c and SPAC17C9.16c and SPBC609.04 and SPCC1529.01 and SPBC409.08 and SPAC17A2.01; similar to S. cerevisiae YBR008C and YGR138C and…
	1770738_at		-0.2	NC	-0.7	D	-0.1	NC	-0.8	D		-0.3	NC	0.2	NC	0.7	NC	1.2	NC		1954.7	P	635.2	P	1913.2	P	1499.4	P	750.5	P	1986.5	P	881.5	P	1865.2	P	SPAC10F6.09c	mitotic cohesin complex (subunit)	psm3	mitotic cohesin complex (subunit) (1 others); coiled-coil (96 others); SMC family (6 others); essential (PMID:11069892) (188 others); similar to S. cerevisiae YJL074C
	1775011_at		0	NC	0.2	NC	-0.5	NC	0	NC		0.2	NC	0.1	NC	1.1	I	1	I		2634.6	P	989.4	P	2043	P	1245.2	P	1342.1	P	2853.7	P	961.8	P	3004.5	P	SPAC57A10.03	cyclophilin	cyp1	cyclophilin (8 others); no apparent S. cerevisiae ortholog (482 others)
	1774198_at		-0.4	D	-0.8	D	-0.4	NC	-0.7	D		-0.1	NC	0	NC	1	I	1	I		1850.3	P	531.9	P	1969.2	P	1273.5	P	703.2	P	1367.9	P	584.7	P	1618.9	P	SPBC211.04c	MCM complex subunit (PMID 9366552)	mcm6	MCM complex subunit (PMID:9366552) (5 others); essential (PMID:7865880) (188 others); localization chromatin (G1 phase) (S phase) (PMID:10490657) (19 others); loaded onto origins (PMID:10490657); similar to S. cerevisiae YGL201C
	1780216_at		0.2	NC	-0.4	D	0	NC	-0.8	NC		-0.1	NC	0	NC	1.4	I	1.4	I		1082	P	322.4	P	888.5	P	805.5	P	410.4	P	1055.3	P	386	P	1233.5	P	SPBC354.03	SET1 complex (TAP) (PMID 12488447)	swd3	WD repeat protein (123 others); non-essential (PMID:12488447) (237 others); involved in histone H3 K4 methylation (required) (PMID:12488447) (4 others); similar to S. cerevisiae YBR175W
	1770712_at		-0.4	D	-0.4	NC	-0.4	D	-0.3	NC		0.1	NC	0	NC	1.8	I	1.9	I		1355.4	P	630.8	P	1410.9	P	919.8	P	267.4	P	1186.6	P	214.9	P	1347.8	P	SPAP8A3.11c	GTP1OBG family	0	GTP1/OBG family (5 others); similar to S. cerevisiae YHR168W
	1773087_at		0	NC	0.6	NC	-1.4	D	-1.1	D		0.5	NC	-0.1	NC	1.5	I	1.1	I		1200.1	P	266	P	1014.9	P	255.7	P	965.9	P	1854.3	P	593.7	P	2333	P	SPBC27B12.02	dubious	0	dubious (88 others)
	1773163_at		0.3	I	-1.6	D	0.2	NC	-1.4	D		1	I	0	NC	2	I	0.9	I		6615.9	P	960.2	P	4235.8	P	4246	P	5566.6	P	11101.9	P	2326.1	P	12302.5	P	SPBC1271.07c	N-acetyltransferase (predicted)	0	N-acetyltransferase (predicted) (10 others); GNAT family (9 others); non-essential (PMID:12618370) (237 others); no apparent S. cerevisiae ortholog (482 others); non-essential (PMID:12618370) (237 others)
	1778667_at		-0.3	NC	-0.1	NC	-0.4	D	-0.3	D		0.1	NC	0	NC	0.9	I	0.8	I		2258.9	P	967.7	P	2511.8	P	1849.8	P	1789.6	P	2935.2	P	1494.2	P	3074.5	P	SPBC1347.13c	ribose methyltransferase (predicted)	0	ribose methyltransferase; similar to S. cerevisiae YOR201C
	AFFX-r2-Sp-SRB4-3_at		-0.3	NC	0.4	NC	-0.8	D	0.1	NC		-0.3	NC	0	NC	0.2	NC	0.4	I		723	P	290.1	P	745.4	P	345.2	P	561.1	P	700.4	P	523.7	P	819.5	P	S. pombe NOTE=CONTROL DEF=SRB4 RNA polymerase II holoenzyme component (5, M, 3 represent transcript regions 5 prime, Middle, and 3 prime respectively)
	1773999_at		-0.3	D	-0.2	NC	-1.2	D	-0.9	D		-0.2	NC	-0.1	NC	-0.1	NC	0.1	NC		3666.1	P	1037.5	P	3762.9	P	1398.5	P	2121.7	P	2414.3	P	2226.5	P	2609.2	P	SPBC12D12.06	cyclin	srb11	cyclin (12 others); cyclin C homolog; mediator complex submodule (3 others); similar to S. cerevisiae YNL025C
	1775637_at		-0.2	NC	-0.2	NC	-1.7	D	-1.6	D		-0.1	NC	-0.2	NC	0.7	I	0.5	I		2606.7	P	478.3	P	2305	P	619.5	P	1092.4	P	1791.7	P	1077.7	P	2445.1	P	SPAC6F6.04c	membrane transporter (predicted)	0	membrane transporter (predicted) (46 others); unknown specificity (22 others); 9 predicted transmembrane helices (20 others); no apparent S. cerevisiae ortholog (482 others)
	1776916_at		-0.3	D	0	NC	-0.5	MD	-0.4	NC		-0.1	NC	0	NC	-0.1	NC	-0.1	NC		2011	P	675.1	P	2065	P	918.5	P	1807.1	P	1810.9	P	1671.5	P	2128.1	P	SPAC1093.04c	tRNA nucleotidyltransferase (predicted)	0	tRNA nucleotidyltransferase (predicted) (1 others); similar to S. cerevisiae YER168C (1 others)
	1769615_at		0.1	NC	0	NC	-0.3	NC	-0.6	D		0.1	NC	-0.1	NC	-0.5	D	-0.8	D		12675.7	P	4201.4	P	8802.7	P	6762.7	P	11012.2	P	5780.5	P	8486.4	P	7589.7	P	SPAPJ691.03	DUF543	0	DUF543; 1 predicted transmembrane helix (92 others); similar to S. cerevisiae YCL057C-A
	1778669_at		-0.3	NC	-0.7	D	-1.9	D	-2.2	D		0	NC	-0.1	NC	0.4	NC	0.3	NC		3433.2	P	330.5	P	3414.7	P	672.7	P	1461.8	P	1679.5	P	1345.8	P	2170.8	P	SPBC1685.11	involved in DNA repair (predicted)	rlp1	RecA family (PMID:14668362) (4 others); AAA family ATPase (divergent) (49 others); XRCC2-related protein; non-essential (PMID:12618370) (237 others); no apparent S. cerevisiae ortholog (482 others); similar to human XRCC2
	1778547_at		0	NC	0	NC	0.2	NC	0.4	NC		-0.3	D	0.1	NC	0.8	I	1.3	I		1976.3	P	1950.4	P	1698.8	P	1942.1	P	880.3	P	3111.1	P	1029.6	P	3379.2	P	SPBC30D10.07c	biotin-protein ligase activity (predicted)	0	biotin-protein ligase activity (predicted); similar to S. cerevisiae YDL141W
	1777066_at		-0.7	D	-1	D	-0.5	NC	-0.7	D		-0.4	D	-0.2	NC	0.6	I	0.8	I		1263.1	P	418.2	P	1683.7	P	1234	P	588.2	P	1163.9	P	705	P	1394.3	P	SPBC713.05	WD repeat protein	0	WD repeat protein (123 others); no apparent S. cerevisiae ortholog (482 others)
	1774406_at		0.2	NC	-0.5	D	-1.3	D	-2.1	D		0	NC	-0.4	D	0.7	I	0.2	NC		2240.5	P	283.6	P	1684.4	P	579.1	P	1277.3	P	1480.4	P	1111.9	P	2141.3	P	SPAC1B3.11c	GTPase	ypt4	GTPase (18 others); Ypt subfamily (3 others); no apparent S. cerevisiae ortholog (482 others)
	1778342_at		0.5	I	0.3	NC	-0.3	NC	-0.5	NC		0.3	NC	-0.2	NC	1.3	I	0.7	I		2094.3	P	827	P	1348.5	P	921.1	P	1812.3	P	2734.3	P	1243.8	P	4165.6	P	SPBC36B7.08c	conserved eukaryotic protein	0	conserved eukaryotic protein (236 others); similar to S. cerevisiae YNL246W
	1779729_at		0.2	NC	0.7	I	-1	D	-0.5	NC		0.1	NC	0	NC	0.7	I	0.8	NC		2701.1	P	923.6	P	1799	P	713	P	1086.2	P	1942.4	P	1076.1	P	2164.7	P	SPAC1952.07	involved in DNA repair (PMID 7254221)	rad1	checkpoint clamp complex protein (2 others); similar to S. cerevisiae YOR368W
	1774726_at		0.1	NC	-0.2	NC	-0.9	D	-1	D		0	NC	0	NC	0	NC	0.1	NC		1584.2	P	415	P	1099.5	P	596	P	727.5	P	698.6	P	555	P	855.7	P	SPAC1399.02	membrane transporter	0	membrane transporter (46 others); localization membrane (8 others); unknown specificity (22 others); 12 predicted transmembrane helices (37 others); similar to S. pombe SPBC3E7.06c and SPBC16A3.17c and SPAC3H1.06C and SPBC12C2.13; similar to S. cerevisiae YBR293W and YPR198W and YGR224W and YCL069W and YPR198W (4 others)
	1770418_at		-0.1	NC	-0.6	D	0.3	NC	-0.3	NC		0	NC	0.1	NC	1.3	I	1.4	I		7953.9	P	3403.4	P	6821.8	P	7314.5	P	4508.5	P	12833.2	P	3961.6	P	14007.8	P	SPAC31G5.14	aminomethyltransferase (predicted)	gcv1	glycine decarboxylase T subunit; similar to S. cerevisiae YDR019C
	1771380_at		-0.5	D	-0.5	D	-0.2	NC	-0.4	NC		-0.2	NC	-0.1	NC	-0.3	NC	-0.2	NC		1237.9	P	568.9	P	1486.6	P	1117.4	P	1353.1	P	1546.8	P	1487.1	P	1837.9	P	SPCC18.17c	sequence orphan	0	sequence orphan (422 others)
	1773971_at		0.3	NC	-0.2	NC	0.1	NC	-0.4	D		0.3	I	0.2	NC	0.6	I	0.5	I		12385.4	P	4851.8	P	8889	P	8297.7	P	8497.6	P	13390.1	P	6295.8	P	13059.3	P	SPBC31F10.03	hypothetical protein	0	hypothetical protein (130 others); ChaC-like protein; cation transporter associated (putative); similar to S. cerevisiae YER163C
	1777671_at		-0.4	D	0.1	NC	-1.1	D	-0.5	D		0	NC	0.2	NC	-0.2	NC	0	NC		3537.1	P	1266	P	3569.4	P	1655.5	P	3307.2	P	3626.7	P	2898.9	P	3580.1	P	SPAC2F7.17	peptide chain release factor (predicted)	0	peptide chain release factor; similar to S. cerevisiae YGL143C
	1770299_at		-0.3	NC	-0.4	NC	-0.9	D	-1	D		-0.1	NC	0.1	NC	0.9	I	1.2	I		3103.9	P	770.1	P	3082.7	P	1367	P	1435.6	P	3136.1	P	1350.4	P	3670	P	SPAC31A2.15c	replication factor C complex (predicted)	0	replication factor C complex (predicted) (7 others); similar to S. cerevisiae YCL016C; involved in sister chromatid cohesion (predicted) (1 others) S. cerevisiae YCL016C reciprocal best hit, conserved residues from PMID 12766176
	1775143_at		0.1	NC	-0.1	NC	0.2	NC	-0.2	NC		0	NC	-0.1	NC	1	I	0.9	I		4148.2	P	1788.8	P	2686.3	P	2820	P	2024	P	5038	P	2075.1	P	6412	P	SPBC1709.18	translation initiation factor	tif452	translation initiation factor (21 others); eIF4E (subunit) (PMID:11713305) (1 others); involved in response to stress (PMID:14968130) (13 others); eIF4G-binding (low affinity) (PMID:11713305); similar to S. cerevisiae YOL139C (1 others)
	1777541_at		0.6	I	-0.3	NC	0.7	I	-0.3	NC		0.1	NC	-0.1	NC	1.9	I	1.8	I		1066.4	P	505.6	P	612.2	P	745.8	P	369.4	P	1425.7	P	352.2	P	1746.9	P	SPAC29A4.14c	peroxin (predicted)	0	peroxin (predicted); involved in peroxisome organization and biogenesis (predicted) (7 others); localization peroxisomal membrane (predicted) (5 others); similar to S. cerevisiae YDR329C overlaps CDS SPAC29A4.13 by 4 aa at the 3' end; 11.09.2002 added N-terminal exon
	1772803_at		0	NC	-0.7	D	-0.3	NC	-1	D		-0.1	NC	-0.1	NC	0.3	I	0.4	NC		4521.1	P	1054.1	P	3596.9	P	2576.6	P	2100.8	P	2749.6	P	1874.9	P	3305.5	P	SPBC32F12.02	WD repeat protein	rec14	WD repeat protein (123 others); involved in meiotic recombination (required) (PMID:9258671) (7 others); similar to S. cerevisiae YGL213C
	1773770_at		-0.5	D	-0.5	D	1	I	1.3	I		0.1	NC	0	NC	3.4	I	3.2	I		1682.9	P	2187.9	P	1746.6	P	3758.6	P	699	P	5337.8	P	660.7	P	6763	P	SPBC839.11c	protein which maintains optimal environment for folding in secretory pathway proteins in the ER (PMID 11284010)	hut1	protein which maintains optimal environment for folding in secretory pathway proteins in the ER (PMID:11284010); uridine diphosphate-N-acetylglucosamine transporter (PMID:11284010); 8 predicted transmembrane helices (24 others); similar to S. cerevisiae YPL244C; functional homolog of S. cerevisiae HUT1 (PMID:11284010); predicted N-terminal signal sequence (275 others)
	1776920_at		-0.2	NC	0.1	NC	0.4	NC	0.5	I		0	NC	0	NC	1.1	I	1.2	I		2811.8	P	2689.2	P	2698.1	P	3679.9	P	1396.4	P	4071.4	P	1599.6	P	4289.5	P	SPBC1703.03c	conserved yeast protein	0	conserved yeast protein (11 others); similar to S. cerevisiae YDL063C; armadillo repeat protein (9 others)
	1774456_at		-0.2	NC	-0.3	NC	0.1	NC	-0.1	NC		0.1	NC	-0.1	NC	0.7	I	0.6	I		6359.8	P	2987.5	P	6116.1	P	5460.9	P	4431.8	P	6704.6	P	3642.9	P	8194.3	P	SPBC3D6.08c	small nuclear ribonucleoprotein (snRNP)	0	small nuclear ribonucleoprotein (snRNP) (13 others); Sm family (1 others); RNA-binding protein (predicted) (74 others); involved in mRNA catabolism (2 others); involved in rRNA processing (48 others); involved in deadenylation-dependent decapping (1 others); similar to S. cerevisiae YJL124C
	1776527_at		0	NC	-0.1	NC	0.1	NC	0	NC		-0.1	NC	0.1	NC	1	I	1.5	I		1441.4	P	669.3	P	1052.1	P	998.9	P	771.5	P	2389.7	P	921.6	P	2780.7	P	SPBC646.03	glutamyl-tRNA amidotransferase complex (predicted)	0	glutamyl-tRNA amidotransferase complex; similar to S. cerevisiae YMR293C
	1773236_at		-0.2	NC	0.1	NC	0.3	NC	0.5	I		0	NC	0	NC	0.2	NC	0.3	NC		14001.4	P	9141.3	P	12686.8	P	13731.2	P	11208.3	P	14347	P	10620.5	P	16412.8	P	SPAC31G5.05c	ribulose phosphate 3-epimerase (predicted)	0	ribulose phosphate 3-epimerase (predicted); similar to S. cerevisiae YJL121C
	1776755_at		-0.5	D	-0.6	D	-1.3	D	-1.3	D		-0.1	NC	-0.1	NC	-1.1	D	-1.2	D		3819.9	P	749.4	P	4017.2	P	1453.5	P	3366.3	P	1589.1	P	3235.2	P	1843	P	SPBP19A11.02c	glycoprotein (predicted)	0	glycoprotein (predicted) (60 others); hypothetical protein (130 others); possibly S. pombe specific (78 others); GPI anchored protein (predicted) (PMID:12845604) (pers. comm. Birgit Eisenhaber) (38 others); predicted N-terminal signal sequence (275 others); 1 predicted transmembrane helix (92 others)
	1778855_at		-0.2	NC	0	NC	0.2	NC	0.4	NC		-0.1	NC	0.1	NC	0.3	I	0.5	I		11490.2	P	7184.1	P	9948.8	P	9688.2	P	8876.3	P	13819	P	8702.6	P	14700.3	P	SPAC6G10.04c	20S proteasome component (alpha 6)	0	20S proteasome component (alpha 6) (13 others); similar to S. cerevisiae YMR314W
	1773323_at		-0.3	D	-0.3	D	-0.6	D	-0.7	D		-0.1	NC	-0.1	NC	-0.1	NC	0	NC		8254.3	P	2457.8	P	8185.5	P	4226.8	P	7897.6	P	7412	P	7551.7	P	9293.5	P	SPAC1687.12c	involved in ubiquinone biosynthesis	coq4	ubiquinone biosynthesis protein (1 others); similar to S. cerevisiae YDR204W
	1778674_at		0.1	NC	0.2	NC	-2.2	D	-2	D		0.3	NC	0.3	I	0.4	I	0.6	I		5959.8	P	689.9	P	4275.2	P	855	P	2006.7	P	3220.9	P	1548.6	P	2933.6	P	SPAC1B3.07c	localization endosome membrane(predicted)	vps28	ESCRT I complex subunit (predicted); similar to S. cerevisiae YPL065W; conserved eukaryotic protein (236 others)
	1773609_at		-0.1	NC	-0.1	NC	-2.5	D	-2.5	D		-0.1	NC	0	NC	-0.6	D	-0.4	D		4861.1	P	441	P	4720.8	P	655.2	P	3400.3	P	2260.1	P	2835.2	P	2560.2	P	SPAC57A7.13	RNA-binding protein	0	RNA-binding protein (74 others); rrm RNA recognition motif (2) (73 others); G-patch domain (9 others); zinc finger protein (211 others); zf-C2H2 type (35 others); involved in mRNA splicing (pers. comm. J.A. Potashkin) (56 others); imilar to human tumor suppressor luca15; no apparent S. cerevisiae ortholog (482 others)
	1775196_at		0.3	NC	-0.6	D	-2.1	D	-2.9	D		0	NC	0	NC	0.1	NC	-0.1	NC		2663.4	P	193	P	1530.6	P	366.9	P	480.2	P	686.2	P	448.3	P	542.4	P	SPBC1773.16c	transcription factor (predicted)	0	transcription factor (predicted) (42 others); involved in transcriptional regulation (46 others); zinc finger protein (211 others); zf-fungal Zn(2)-Cys(6) binuclear cluster domain (31 others); similar to S. pombe SPBC1773.12 and SPAC11D3.07c and SPAPB24D3.01; no apparent orthologs (cannot be distinguished) (70 others)
	1780110_at		-0.7	D	-0.6	D	0.6	I	0.7	I		-0.1	NC	-0.2	NC	1.6	I	1.3	I		1112.8	P	850.6	P	1509.1	P	2170.7	P	767.5	P	1687.6	P	680.5	P	2305.5	P	SPCC1682.13	SWIRM domain	0	SWIRM domain (3 others); similar to S. pombe SPAC14C4.12C; similar to S. cerevisiae YAL034C and YOR338W (1 others)
	1770076_at		0.3	I	0.5	I	-0.5	D	-0.5	NC		-0.1	NC	0.3	NC	0	NC	0.4	NC		1855.7	P	496.9	P	1272.2	P	705.9	P	1055.5	P	1166.3	P	1035.1	P	1087.4	P	SPAC1B3.04c	GTP binding	0	translation elongation factor (2 others); Tu family; similar to S. cerevisiae YLR289W
	1769827_at		-0.2	NC	-0.4	NC	-0.9	D	-1	D		0	NC	0	NC	0.6	I	0.5	I		1610.4	P	446.6	P	1528.9	P	768.1	P	1229.6	P	1900	P	1104.7	P	2164.4	P	SPCC613.09	tRNA-splicing endonuclease (subunit) (predicted)	0	tRNA-splicing endonuclease (subunit) (3 others); similar to S. cerevisiae YPL083C
	1776055_at		-0.5	D	-1	D	-0.1	NC	-0.5	NC		0	NC	-0.2	NC	2.2	I	2	I		353.2	P	70.1	P	365.8	P	287.8	P	193.3	P	774.8	P	187.8	P	1019.9	P	SPCC1235.07	sequence orphan	0	sequence orphan (422 others); coiled-coil (region) (predicted) (96 others)
	1773665_at		-0.2	NC	0	NC	-0.8	D	-0.6	D		0.2	NC	0.2	NC	0.9	I	0.8	I		2570.1	P	807.1	P	2395.1	P	1110.5	P	1813	P	3314.6	P	1343.3	P	3351.5	P	SPBC839.12	DNA-directed RNA polymerase III complex	rpc31	DNA-directed RNA polymerase III complex (4 others); similar to S. cerevisiae YNL151C
	1771297_at		-2.6	D	-1.5	D	-3.8	D	-2.7	D		-2	D	0	NC	-4.4	D	-2.3	D		2635.3	P	225	P	13531.7	P	747.7	P	2294.1	P	508.2	P	7989.3	P	523.6	P	SPAC11H11.04	pheromone p-factor receptor (PMID 1657593)	mam2	pheromone p-factor receptor (PMID:1657593); fungal pheromone mating factor STE2 GPCR; 7 predicted transmembrane helices (35 others); similar to S. cerevisiae YFL026W
	1777598_at		0.1	NC	0	NC	0.6	I	0.5	NC		0	NC	-0.1	NC	1.6	I	1.6	I		866.8	P	664.1	P	686.2	P	792.5	P	576.3	P	1864.8	P	499.4	P	2275.8	P	SPCC1223.11	serinethreonine protein phosphatase (PMID 7874201)	ptc2	serine/threonine protein phosphatase (PMID:7874201) (15 others); phosphoprotein phosphatase activity (predicted) (15 others); involved in protein amino acid dephosphorylation (16 others); involved in regulation of osmolarity (PMID:7859738); involved in mRNA splicing (regulation) (implicated) (56 others); similar to S. pombe ptc3 (paralog); similar to S. cerevisiae YER089C and YBL056W (1 others)
	1778039_s_at		-0.1	NC	0.1	NC	1.1	I	1.4	I		-0.1	NC	0.2	NC	2.5	I	2.8	I		3875.3	P	4608.3	P	3334.3	P	6549.2	P	997.5	P	6464.5	P	863	P	6442.6	P	SPBPB8B6.05c	L-asparaginase (predicted)	#N/A	#N/A
	1772305_at		-0.4	NC	-0.5	D	0.8	I	0.5	NC		-0.4	NC	0.1	NC	2	I	2.3	I		166.4	P	128	P	203.3	P	282.1	P	89.2	P	380.6	P	82.8	P	426.2	P	SPBC19G7.04	transcriptional regulator (predicted)	0	transcriptional regulator (predicted) (37 others); HMG box (7 others); involved in transcriptional regulation (predicted) (46 others); SprT domain (SMART); metallopeptidase (predicted) (16 others); no apparent orthologs (135 others)
	1774934_at		-0.5	D	0.1	NC	-0.9	D	-0.6	D		0.1	NC	0	NC	0.8	I	0.8	I		3629.9	P	762.1	P	3840.8	P	1096.2	P	2243.7	P	4364.5	P	2034.4	P	5042.1	P	SPBP16F5.05c	ankyrin repeat protein	0	ankyrin repeat protein (14 others); similar to S. cerevisiae YPL239W
	1777390_at		0	NC	-0.5	D	-0.1	NC	-0.5	D		-0.1	NC	-0.1	NC	0.8	I	0.9	I		3320.8	P	1053.5	P	3389.6	P	2296.5	P	1783.4	P	3944.1	P	1702.8	P	5153.1	P	SPBC3E7.11c	DNAJ domain protein	0	DNAJ domain protein (24 others); similar to S. pombe SPAC4H3.01 (paralog); similar to S. cerevisiae YER048C and YIR004W (1 others)
	1780136_at		0.1	NC	-0.6	D	0	NC	-0.6	D		0	NC	0	NC	0.5	NC	0.4	NC		4059.1	P	1346.2	P	3505.2	P	2662.8	P	2636	P	2974.7	P	2582.3	P	3418.8	P	SPBC19G7.07c	hypothetical protein	0	hypothetical protein (130 others); PPR domains (4 others); predicted N-terminal signal sequence (275 others); similar to S. cerevisiae YGR150C
	1772424_at		0.1	NC	-0.3	NC	-0.4	NC	-0.8	D		0.2	NC	0	NC	0.7	NC	0.3	NC		4973.1	P	1251.3	P	3840.1	P	2003.9	P	5221.5	P	5833.5	P	3788	P	5923.2	P	SPBC28F2.10c	kinesin-associated protein (EMBL AF351206)	kap1	kinesin-associated protein (EMBL AF351206); SAGA-like complex (predicted) (9 others); similar to S. cerevisiae YDR176W
	1772909_at		0	NC	-0.5	D	0.1	NC	-0.5	D		-0.1	NC	-0.2	NC	0	NC	-0.1	NC		2625.6	P	918.8	P	2044.7	P	2088.5	P	1807.4	P	1896.4	P	1864.3	P	2359.9	P	SPAC8E11.01c	glycosyl hydrolase family 32	0	beta-fructofuranosidase (1 others); glycosyl hydrolase family 32 (1 others); similar to S. pombe SPCC191.11; similar to S. cerevisiae YIL162W (1 others)
	1774724_at		-0.4	D	0	NC	0.3	NC	0.6	I		0.2	NC	0.1	NC	2	I	1.9	I		7025.8	P	5073.3	P	7079.6	P	7226	P	3304.5	P	14457.3	P	2626.2	P	14236.5	P	SPBC106.15	isopentenyl-diphosphate delta-isomerase (PMID 7744766)	idi1	isopentenyl-diphosphate delta-isomerase (PMID:7744766); deletion could not be obtained (PMID:12618370) (8 others); similar to S. cerevisiae YPL117C
	1779545_at		0	NC	-0.1	NC	-0.6	D	-0.8	D		0	NC	0.2	NC	-0.9	D	-0.7	D		2291.4	P	662.1	P	1786.9	P	953	P	1508.3	P	997.5	P	1452.4	P	975.1	P	SPCC417.07c	gamma tubulin complex (associated with) (PMID Venkatram et al in press) (Sawin et al in press)	mbo1	gamma tubulin complex (associated with) (PMID:15004232) (Sawin et al in press); non-essential (PMID:15004232) (237 others); coiled-coil (predicted) (96 others); no apparent orthologs (cannot be distinguished) (70 others); related to spindle components S. pombe Pcp1p and S. cerevisiae Spc110p (PMID:15004232); involved in the localization of gamma tubulin complex to non SPB MTOCs (Sawin et al in pr…
	1778441_at		-0.4	MD	-0.2	NC	-0.6	D	-0.5	D		0	NC	-0.1	NC	1.2	I	1.1	I		2046.5	P	615.9	P	2195.3	P	1130.1	P	1227.2	P	2353.2	P	925.8	P	2856.7	P	SPAC17G8.05	sequence orphan	0	sequence orphan (422 others)
	1779064_at		-0.3	NC	-1.1	D	-1.6	D	-2.5	D		-0.2	NC	-0.4	NC	-0.3	NC	-0.4	D		1179.8	P	110.5	P	957.5	P	305.5	P	396.6	P	312.5	P	425.2	P	505.1	P	SPAC23C11.10	conserved eukaryotic protein	0	conserved eukaryotic protein (236 others); similar to D. melanogaster CG16790; similar to M. musculus Q91W78; similar to human Q9BQ65; no apparent S. cerevisiae ortholog (482 others) 18/6/2002 found 3 additional C-terminal exons by eye- val
	1779925_at		-0.2	NC	-0.3	NC	-0.6	D	-0.7	MD		0.1	NC	-0.1	NC	0.9	I	0.7	I		2561.2	P	1146	P	3606.6	P	1691.9	P	2246.7	P	3102.3	P	1258.9	P	3888.8	P	SPBC29A3.07c	RNA-binding protein	0	RNA-binding protein (74 others); involved in mRNA splicing (pers. comm. J. A. Potashkin) (56 others); no apparent S. cerevisiae ortholog (482 others); rrm RNA recognition motif (73 others)
	1771564_at		-0.1	NC	-0.5	D	-0.2	NC	-0.4	D		0.2	NC	0	NC	1.5	I	1.3	I		2109.6	P	844.3	P	1891.4	P	1590.1	P	1064.2	P	2882.6	P	853.6	P	3331.7	P	SPCC736.02	hypothetical protein	0	sequence orphan (422 others)
	1779883_at		0.1	NC	-0.1	NC	-0.7	D	-0.8	D		0.1	NC	0.1	NC	1.5	I	1.4	I		1199.9	P	327.5	P	965.9	P	482.1	P	708	P	1835.1	P	572.7	P	2011.1	P	SPAC23H3.08c	WD repeat protein	bub3	mitotic spindle checkpoint protein Bub3; WD repeat protein (123 others); similar to S. cerevisiae YOR026W
	1775346_at		-0.4	D	-0.5	D	-0.7	D	-0.7	D		0	NC	0	NC	1	I	1.1	I		1514.5	P	444.6	P	1824.2	P	901.2	P	758.4	P	1828.9	P	792.2	P	2515.1	P	SPCC63.07	tRNA guanylyltransferase activity (predicted)	0	tRNA guanylyltransferase activity (predicted); involved in tRNA modification (predicted) (9 others); involved in 5' tRNA modification; specificity tRNA His (predicted); similar to S. cerevisiae YGR024C
	1779770_at		0	NC	1.7	I	-0.8	D	0.9	NC		0.1	NC	0.1	NC	1	I	1.1	I		776.5	P	609.5	P	554	P	285.4	P	500.1	P	1327.2	P	670.3	P	1327.7	P	SPBC365.07c	sequence orphan	0	sequence orphan (422 others); coiled-coil (predicted) (96 others)
	1777360_at		0.1	NC	-0.6	D	-1.1	D	-1.7	D		0.3	I	0.1	NC	0.8	I	0.5	I		3771.3	P	652.4	P	2585.9	P	1309	P	2991.5	P	4963	P	2084.6	P	5368.2	P	SPBC3B9.21	Dcp1 decapping family	0	Dcp1 decapping family; similar to S. cerevisiae YOL149W
	1769872_at		0.1	NC	0.4	I	-0.5	NC	-0.1	NC		0	NC	-0.1	NC	0.8	I	0.7	I		1728.2	P	804.4	P	1403.5	P	783.9	P	800.1	P	1478.6	P	716.9	P	1928.9	P	SPBC1198.09	ubiquitin conjugating enzyme	ubc16	ubiquitin conjugating enzyme (12 others); similar to S. cerevisiae YBR082C and YDR059C and YDR092W and YGR133W (3 others); similar to S. pombe SPAC11E3.04 and SPAC1250.03 and SPBC119.02
	1776277_x_at		0.2	NC	0.3	I	0.6	I	0.7	I		0.2	NC	0	NC	0.8	I	0.7	I		13400.6	P	9867.7	P	8911	P	12259	P	8704.8	P	15108.2	P	6665.1	P	16742.4	P	SPAC1834.03c	histone H4	hhf1	histone H4 (2 others); histone fold (27 others); similar to S. pombe hhf3; similar to S. cerevisiae YBR009C and YNL030W (2 others)
	1777951_at		-0.1	NC	-0.1	NC	1.2	I	1.3	I		0.2	NC	-0.1	NC	2.4	I	2	I		2568.1	P	3743.9	P	2098	P	6093.6	P	1002.4	P	5061.9	P	587.7	P	6819	P	SPCC4G3.17	HD domain	0	HD domain; metal dependent phosphohydrolase; similar to S. cerevisiae YGL101W and YBR242W
	1774309_at		0	NC	-0.2	NC	0	NC	-0.2	NC		0.2	NC	-0.1	NC	1.2	I	1	I		888.3	P	389.8	P	710.3	P	763.8	P	611.2	P	1243.9	P	442.4	P	1513.9	P	SPAC4F10.19c	zinc finger protein	0	zinc finger protein (211 others); zf-HIT (2 others); similar to S. cerevisiae YJR055W
	1770461_at		-0.5	D	-0.3	NC	-0.5	D	-0.3	NC		-0.1	NC	0.1	NC	0.5	I	0.7	I		10069.3	P	4036.9	P	11317.2	P	7364.9	P	6510	P	12041.6	P	6498.3	P	12956.7	P	SPBC15C4.01c	conserved eukaryotic protein	oca3	conserved eukaryotic protein (236 others); TPR repeat protein (39 others); overexpression results in cell cycle defects (PMID:12237855) (6 others); similar to S. cerevisiae YJR088C
	1775864_at		0.1	NC	-0.5	D	0.1	NC	-0.6	D		-0.1	NC	-0.1	NC	0.9	I	0.8	I		4932	P	1733.6	P	3567	P	3747.9	P	3121.3	P	5410.3	P	2673	P	6621.9	P	SPAC644.18c	TRAPP (predicted)	bet3	TRAPP (predicted) (9 others); similar to S. cerevisiae YKR068C (1 others)
	1773247_at		0.1	NC	1.3	I	-1	D	0.2	NC		-0.1	NC	0.3	I	0.1	NC	0.6	I		2327.8	P	1103	P	1689.1	P	558	P	1574.2	P	2525.4	P	1508.5	P	2227.4	P	SPBC2G2.06c	adaptin (predicted)	apl1	adaptin (predicted) (6 others); AP-2 adaptor complex (predicted) (2 others); involved in vesicle-mediated transport (predicted) (39 others); similar to S. cerevisiae YJR005W
	1773782_at		0	NC	0.2	NC	-0.6	D	-0.5	D		0.2	NC	-0.1	NC	0.8	I	0.6	I		2088	P	702.6	P	1681.6	P	982.4	P	1356.2	P	2193.5	P	1044.5	P	2754.6	P	SPAC630.06c	sequence orphan	0	sequence orphan (422 others)
	1774067_at		0.6	I	-0.6	D	-0.5	NC	-1.5	D		0	NC	-0.1	NC	0.4	I	0.4	I		5518.9	P	799	P	3274.6	P	2177.6	P	2912.7	P	3721.2	P	2643.6	P	4512.8	P	SPBC1198.13c	transcription factor TFIIF complex (beta subunit) (predicted)	tfg2	transcription factor TFIIF complex (beta subunit) (predicted) (2 others); similar to S. cerevisiae YGR005C
	1775550_at		0.5	I	0	NC	0.3	NC	-0.3	NC		0.1	NC	0.4	I	0.1	NC	0.5	I		4033.4	P	1639	P	2079.3	P	2515.8	P	2211.3	P	3337.8	P	1934	P	2929.9	P	SPBC1105.04c	ARS binding protein	cbp1	ARS binding protein (1 others); CENP-B homolog (2 others); no apparent S. cerevisiae ortholog (482 others); CENP-B box (2 others)
	1779793_at		0.1	NC	-0.3	NC	0.3	NC	-0.2	NC		-0.4	NC	-0.1	NC	1.5	I	1.6	I		1752.8	P	722.8	P	1416.2	P	1239.9	P	664.9	P	2127.3	P	696.8	P	2669.7	P	SPBC3H7.12	sequence orphan	0	sequence orphan (422 others) candiadate ortholog for S. cerevisiae YDR202C, RAVE complex subunit
	1774818_at		0.3	NC	-0.1	NC	-0.9	D	-1.3	D		0.1	NC	0	NC	0.5	I	0.4	I		2555.4	P	575.7	P	1725.5	P	912.1	P	992.2	P	1723.9	P	939.3	P	2050	P	SPAC3G9.07c	transcriptional regulator	hda1	histone deacetylase (class I) (PMID:11884604); similar to S. cerevisiae YGL194C
	1779821_at		-0.9	D	-0.6	D	-0.3	NC	0	NC		-0.4	D	0.1	NC	1.2	I	1.7	I		966.5	P	409.6	P	1366.8	P	830.5	P	438.8	P	1338.7	P	434.1	P	1340.6	P	SPAC694.06c	involved in DNA replication checkpoint (PMID 11715016)	mrc1	mediator of replication checkpoint 1 (PMID:14585996); regulated by Tel1p (PMID:14585996); similar to S. cerevisiae YCL061C; ankyrin repeat protein (inferred from context) (14 others); similar to human Claspin (PMID:11715016); phosphorylated T645 mediates binding with Cds1 FHA domain (PMID:14585996) mediator of replication checkpoint 1
	1773422_at		-0.4	D	-0.4	D	-0.4	D	-0.5	D		0.2	NC	0	NC	0.9	I	0.8	I		5259.6	P	1388.7	P	4375.9	P	2788.2	P	4113.7	P	8209.6	P	3003.3	P	7293.4	P	SPBC3B9.08c	mago-nashi homolog	0	mago-nashi homolog; involved in mRNA splicing (predicted) (56 others); involved in mRNA localization (predicted); exon-exon junction complex component (EJC) (predicted); no apparent S. cerevisiae ortholog (482 others); non-essential (PMID:12618370) (237 others) non-consensus gc donor
	1770813_at		-0.1	NC	0.3	I	-1.6	D	-1	D		0.2	NC	0.1	NC	0.2	NC	0	NC		8014.6	P	2019.7	P	8107.4	P	2222.2	P	9913.2	P	11040.6	P	7397.2	P	10881.4	P	SPBP8B7.12c	sequence orphan	0	sequence orphan (422 others)
	1771584_at		0	NC	-0.4	D	0.1	NC	-0.5	NC		0.1	NC	-0.1	NC	2	I	1.8	I		3766.5	P	1372.5	P	2932.1	P	2634	P	1288.3	P	5179.9	P	1154	P	6216.3	P	SPAC823.13c	localization mitochondrial inner membrane (predicted)	0	mitochondrial inner membrane protein (2 others); 1 predicted transmembrane helix (92 others); similar to S. cerevisiae YDR393W
	1773913_at		0.4	I	0.1	NC	-0.1	NC	-0.4	NC		0.1	NC	-0.1	NC	1.7	I	1.5	I		3268.2	P	1053.8	P	1837.2	P	1347.8	P	1579.2	P	4457.7	P	1320.9	P	5256.9	P	SPCC191.08	conserved eukaryotic protein	0	conserved eukaryotic protein (236 others); similar to S. cerevisiae YNL260C
	1778820_s_at		-0.5	D	-0.2	NC	-0.6	D	-0.4	NC		-0.1	NC	0.2	NC	0.7	I	0.9	I		1719.5	P	707.7	P	1909	P	1102.8	P	800.7	P	1817.1	P	790.4	P	1866.2	P	SPAC19B12.12c	SMN family (PMID 10749973)	yip11	SMN family (PMID:10749973) (2 others); disease associated, spinal muscular atrophy; similar to S. pombe yip12 (paralog); duplicated in S. pombe (7 others); telomerase associated (PMID:12221125) (ISS) (1 others); no apparent S. cerevisiae ortholog (482 others)
	1777252_at		-1.2	D	-1.1	D	-2.4	D	-2.4	D		-1.1	D	0.2	NC	-3.2	D	-1.9	D		3296.6	P	334.1	P	5108.8	P	843.1	P	3185.8	P	830.3	P	5177.1	P	935.9	P	SPBC25B2.02c	ABC transporter family (PMID 9236781)	mam1	ABC transporter family (PMID:9236781) (8 others); MDR subfamily (4 others); mating factor; M-factor transporter (PMID:9191268); similar to S. cerevisiae YKL209C (1 others); similar to S. pombe pmd1 SPCC663.03, pmd1 is more closely related to STE6
	1778256_at		-0.2	NC	0.1	NC	-1.7	D	-1.3	D		-0.2	NC	-0.4	D	0.4	NC	0.2	NC		845.5	P	154.3	P	756.3	P	203.3	P	619.3	P	820.4	P	709.5	P	1280.4	P	SPAC25H1.03	conserved eukaryotic protein	0	conserved eukaryotic protein (236 others); similar to D. melanogaster CG7053; similar to human FLJ11773; no apparent S. cerevisiae ortholog (482 others)
	1775198_at		0.1	NC	-0.2	NC	-0.9	D	-1.4	D		0	NC	0	NC	0.5	NC	0.3	I		1291.4	P	243.5	P	952.4	P	408.2	P	847	P	1109.5	P	672.8	P	1288.4	P	SPCC297.06c	sequence orphan	0	mitochondrial ribosomal protein subunit 8; coiled-coil (predicted) (96 others); similar to S. cerevisiae YKL142W
	1777490_at		0.2	NC	0.2	NC	0.3	NC	0.4	NC		0	NC	-0.1	NC	1.6	I	1.4	I		307	P	176.1	P	175.5	P	256.2	P	110.5	P	323.8	P	97.1	P	376.8	P	SPAC29B12.12	zinc finger protein	0	zinc finger protein (211 others); zf-CHY (3 others); similar to S. cerevisiae YKL084W (1 others); LIM domain (prosite) (5 others)
	1771316_at		0.8	I	-0.2	NC	0.2	NC	-0.9	D		0.2	NC	0	NC	0.6	MI	0.3	NC		2570.3	P	657.9	P	983	P	1286.5	P	1516.2	P	2206.2	P	1210	P	2487.7	P	SPBC20F10.05	sequence orphan	0	sequence orphan (422 others)
	1774458_at		-0.3	MD	0	NC	-1.5	D	-1.3	D		0.1	NC	0.2	NC	-0.2	NC	-0.1	NC		3907.6	P	758.4	P	3674.5	P	1083.1	P	2732.7	P	2950.6	P	2406.9	P	2998.2	P	SPAC16E8.18	dubious	0	dubious (88 others)
	1772600_at		0.1	NC	-0.4	D	0.2	NC	-0.4	NC		0.1	NC	0	NC	0.8	I	0.6	I		4458.5	P	1682.3	P	3144.4	P	3040.7	P	3256.2	P	5130.9	P	2608.4	P	6187.6	P	SPAC1071.01c	CPF complex (PMID 14617822)	pta1	involved in polyadenylation (implicated) (11 others); involved in mRNA cleavage (3 others); similar to S. cerevisiae YAL043C
	1778738_at		-0.9	NC	1	I	2.9	I	4.3	I		1.5	NC	0.5	I	6	I	3.6	I		32.8	A	216.2	P	25.7	A	168.4	P	12.9	A	284.9	P	2.4	A	242.2	P	SPBC359.04c	glycoprotein (predicted)	0	glycoprotein (predicted) (60 others); serine/threonine-rich (6 others); localization cell surface (predicted) (68 others); predicted N-terminal signal sequence (275 others); similar to S. pombe SPAC186.01 and SPBC947.04; possibly S. pombe specific (78 others)
	1773730_at		-0.4	D	0.3	NC	-0.4	NC	0.4	NC		0.1	NC	0.1	NC	1.1	I	0.9	I		1890.3	P	1119.5	P	1879.3	P	1263.6	P	1029.1	P	1935	P	646.7	P	2028.1	P	SPCC1739.05	SET domain	set5	SET domain (12 others); histone lysine methyltransferase (predicted) (10 others); similar to S. cerevisiae YHR207C
	1777333_at		0	NC	-0.1	NC	-1.1	D	-1.3	D		0.1	NC	0	NC	0.5	MI	0.5	NC		5898.1	P	1373.5	P	4566.9	P	1869	P	2742.2	P	4028.7	P	2274.5	P	4280.9	P	SPBC577.14c	ornithine decarboxylase antizyme (PMID 9769097)	spa1	ornithine decarboxylase antizyme (PMID:9769097); antizyme with programmed ribosomal frameshift (PMID:9769097); involved in polyamine regulation (PMID:9769097); no apparent S. cerevisiae ortholog (482 others)
	1777704_at		-0.2	NC	-0.1	NC	-3.4	D	-3.1	D		0	NC	-0.1	NC	-2.7	D	-2.6	D		3812.5	P	308.5	P	4134.3	P	347.2	P	3810.7	P	603.1	P	3392.3	P	842.8	P	SPAC12D12.09	HORMA domain protein	0	horma domain protein (2 others); DNA polymerase zeta (ISS) (1 others); similar to S. cerevisiae YIL139C
	1771445_at		-0.3	D	0	NC	0	NC	0.1	NC		0	NC	0.1	NC	1	I	1	I		6398.3	P	4210.4	P	6023	P	6197.6	P	3977.8	P	9449.8	P	3414.8	P	10218.6	P	SPAC26A3.17c	N-methyltransferase (predicted)	0	N-methyltransferase (predicted); similar to S. cerevisiae YDR465C
	1777810_at		-0.2	NC	-0.1	NC	0.6	MI	0.5	MI		0	NC	-0.2	NC	0.9	MI	0.7	MI		2789.3	P	1786.8	P	2126.5	P	2513.8	P	1646.9	P	2797.9	P	1423.2	P	3788.1	P	SPAP27G11.04c	tRNA-specific adenosine-34 deaminase subunit (predicted)	0	tRNA-specific adenosine-34 deaminase subunit (predicted); similar to S. cerevisiae YLR316C
	1778007_at		-0.3	D	0.1	NC	-0.4	D	-0.1	NC		0.2	NC	0.1	NC	0.6	I	0.4	I		3222.6	P	1784.7	P	3302	P	2315.8	P	2213.8	P	3858.6	P	1985	P	4048.3	P	SPAC26F1.12c	conserved eukaryotic protein	0	conserved eukaryotic protein (236 others); similar to S. cerevisiae YGR187C; similar to human HMG1 and HMG2 proteins
	1777595_at		-0.2	NC	-0.3	NC	-0.7	D	-0.8	D		0.2	NC	-0.2	NC	1.5	I	1	I		2181.2	P	530.4	P	1829	P	1020.6	P	1399	P	4508.3	P	1368.6	P	5320.1	P	SPAC4F8.05c	mitochondrial ribosomal protein subunit YmL28	mrpl28	mitochondrial ribosomal protein subunit L28 (1 others); similar to S. cerevisiae YDR462W
	1778693_at		0	NC	-0.5	D	-1.5	D	-1.9	D		0.1	NC	0	NC	0.7	I	0.6	I		2463.1	P	341	P	1980.4	P	615.1	P	1201.9	P	1899.7	P	925.7	P	2222.5	P	SPBC337.11	zinc binding dehydrogenase (predicted)	0	mitochondrial peptidase (predicted) (1 others); similar to S. pombe SPBC16A3.02c (paralog); similar to S. cerevisiae YMR152W (1 others)
	1775812_at		-0.1	NC	0.6	I	-0.5	NC	0.1	NC		0	NC	0	NC	1.5	I	1.5	I		1675.8	P	753.6	P	1614.7	P	834.6	P	530.3	P	1389.8	P	424.1	P	1724.8	P	SPAC6B12.14c	dubious	0	dubious (88 others)
	1776851_at		0.3	NC	0	NC	0.2	NC	0	NC		0.2	NC	0	NC	2.2	I	2	NC		1337.3	P	801.2	P	1066.7	P	1090	P	476.8	P	1631.7	P	384.5	P	2438	P	SPAPB1A10.11c	glutamyl-tRNA synthetase (predicted)	0	glutamyl-tRNA synthetase; similar to S. cerevisiae YOL033W
	1777770_at		0.4	I	-0.5	D	-0.8	D	-1.9	D		0.4	I	-0.2	NC	0.8	I	0.3	NC		4439.3	P	634.9	P	2596.4	P	1238.1	P	1913.9	P	2261.7	P	1289.4	P	2918.2	P	SPBC1703.09	coiled-coil (region) (predicted)	0	coiled-coil (region) (predicted) (96 others); sequence orphan (422 others)
	1777197_at		-0.2	NC	-0.4	NC	-3.4	D	-3.9	D		-0.1	NC	0.1	NC	-1.9	D	-1.7	D		4433.2	P	165	P	3689.8	P	300.3	P	3926.3	P	1288.5	P	3659.4	P	1438.2	P	SPAC23H3.04	hypothetical protein	0	hypothetical protein (130 others); similar to S. pombe SPAC1952.10C (paralog); possibly S. pombe specific (78 others); 6 predicted transmembrane helices (21 others); localization cell surface (predicted) (68 others)
	1773655_at		0.1	NC	-0.3	NC	0	NC	-0.4	D		-0.1	NC	-0.2	NC	0.3	NC	0.3	NC		8218.3	P	2691.8	P	5675.4	P	5620.3	P	2739.2	P	4380	P	2698.1	P	5671.8	P	SPBC16G5.18	C-14 sterol reductase activity (PMID 7698661)	erg24	C-14 sterol reductase activity (PMID:7698661); 7 predicted transmembrane helices (35 others); predicted N-terminal signal sequence (275 others); similar to S. cerevisiae YNL280C
	1778454_at		-0.5	D	-0.2	NC	-0.4	D	-0.2	NC		-0.1	NC	0.1	NC	0.5	I	0.8	I		3845	P	1776.2	P	3764.6	P	2652.8	P	2277.4	P	3807.4	P	2057.3	P	4093.5	P	SPAC13G6.09	zinc finger protein	0	zinc finger protein (211 others); zf-MYND type (inferred from context) (2 others); non-essential (PMID:12618370) (237 others); programmed cell death C-teminal domain; conserved eukaryotic protein (236 others); no apparent S. cerevisiae ortholog (482 others); similar to C. elegans R07E5.10; similar to human RP-8
	1776827_at		-0.2	NC	0.1	NC	-1.7	D	-1.3	D		0.1	NC	0.1	NC	-0.5	D	-0.4	D		14666.9	P	2879.4	P	12716	P	3436.8	P	16938.2	P	13304.5	P	14054.8	P	13721.7	P	SPAC8F11.02c	zinc finger protein	0	zinc finger protein (211 others); zf-CSL (1 others); similar to S. cerevisiae YBL071W-A; involved in diphthamide synthesis (predicted); similar to C. griseus DESR1
	1772991_at		-0.1	NC	-0.1	NC	-0.1	NC	0	NC		0.1	NC	-0.1	NC	0.3	NC	0.1	NC		3668.2	P	2005.7	P	3542.2	P	3080.8	P	2887	P	3062.9	P	2393.5	P	3937.9	P	SPAPB1E7.03	localization DNA-directed RNA polymerase III complex (subunit) (predicted)	0	localization DNA-directed RNA polymerase III complex (subunit) (predicted) (4 others); similar to S. cerevisiae YPR190C
	1779429_at		0	NC	-0.3	NC	0.4	NC	0	NC		0.1	NC	-0.2	NC	0.8	I	0.6	I		4444	P	1815.7	P	3817.7	P	3694.8	P	3194.5	P	5187.4	P	3131.2	P	6787.7	P	SPAC31A2.06	sequence orphan	0	conserved fungal protein (77 others); similar to S. cerevisiae YMR098C
	1777347_at		0.3	I	0.2	NC	0.6	I	0.5	NC		0	NC	0.1	NC	1.8	I	1.8	I		2702.4	P	1743.2	P	1647.8	P	2491.2	P	822.3	P	2415.6	P	623.9	P	2860.5	P	SPCC338.11c	methyltransferase (predicted)	rrg1	methyltransferase (predicted) (13 others); expression induced by UV (1 others); expression induced by glucose (PMID:11861905) (1 others); regulated post transcriptionally by control of mRNA stability (PMID:11861905); deletion mutant results in reduced size (PMID:12442907); non-essential (PMID:12442907) (237 others); overexpression results in elongated cells of G2 delay; involved in G2/M transitio…
	1777074_at		-0.1	NC	-0.5	D	-0.4	D	-0.9	D		0	NC	-0.1	NC	0.3	NC	0.2	NC		3540.7	P	907.3	P	2948	P	1723.2	P	2029.6	P	2568.5	P	1972.4	P	2982.7	P	SPAC13F5.06c	localization exocyst	sec10	exocyst complex subunit Sec10p; similar to S. cerevisiae YLR166C
	1777994_at		0	NC	-0.2	NC	-0.9	D	-0.9	D		0.2	NC	0.1	NC	0.6	I	0.6	I		4519.3	P	1057.2	P	3502	P	1582.5	P	3948.3	P	6175.2	P	3104.6	P	7196.6	P	SPAC3A12.11c	involved in mRNA splicing (PMID 12088152)	cwf2	RNA-binding protein (74 others); zinc finger protein (211 others); zf-CCCH type (11 others); rrm RNA recognition motif (73 others); RNP-containing protein; 40S snRNP-containing complex (3 others); nineteen complex (Ntc) (PMID:12088152) (2 others); complexed with Cdc5p (PMID:11884590) (42 others); mutant (prp3-1) accumulates unspliced mRNAs (PMID:12088152); similar to S. cerevisiae YDL209C
	1778432_at		-0.3	NC	-0.3	NC	-1.5	D	-1.5	D		-0.1	NC	0.3	NC	-0.8	D	-0.4	NC		4108.2	P	736.9	P	4056	P	1207.9	P	2693.1	P	1991.4	P	2561.9	P	1864.8	P	SPAC144.05	zinc finger protein	0	zinc finger protein (211 others); zf-C3HC4 type (RING finger) (51 others); ubiquitin-protein ligase (E3) (predicted) (54 others); SNF2 family (19 others); DEAD/DEAH box helicase (60 others); helicase C-terminal domain (26 others); involved in DNA repair (predicted) (27 others); similar to S. pombe rad8; similar to S. cerevisiae YLR247C
	1780164_at		0	NC	-0.4	D	0.2	NC	-0.3	NC		0.1	NC	-0.1	NC	1.4	I	1.1	I		3157	P	1404	P	2863.9	P	2624	P	1321.8	P	3101.8	P	1049	P	3919.5	P	SPBC13G1.04c	alkB homolog	0	alkB homolog; involved in DNA repair (predicted) (27 others); 2 OG-Fe(II) oxygenase superfamily (4 others); no apparent S. cerevisiae ortholog (482 others); non-essential (PMID:12618370) (237 others)
	1775685_at		0.4	I	-0.2	NC	-1.3	D	-1.9	D		-0.1	NC	-0.1	NC	0.3	I	0.3	NC		1561.2	P	187.5	P	995.2	P	333.8	P	830.2	P	1096.6	P	751.1	P	1368.5	P	SPBC1A4.01	anaphase-promoting complex (APC) (PMID 9736616)	apc10	anaphase-promoting complex (APC) (PMID:9736616) (12 others); essential (PMID:9736616) (188 others); similar to S. cerevisiae YGL240W
	1770993_at		-0.3	D	-0.2	NC	-0.8	D	-0.7	D		-0.1	NC	0.1	NC	0.1	NC	0.3	I		12669.7	P	3013.7	P	11669.7	P	5951.8	P	8309.1	P	10535.7	P	7950.8	P	9393.2	P	SPAC2F3.11	cytosolic exopolyphosphatase (predicted)	0	exopolyphosphatase (predicted); similar to S. cerevisiae YHR201C
	1775865_at		0.4	I	-0.2	NC	-0.6	D	-1.3	D		-0.4	D	0.3	NC	-0.8	D	-0.3	MD		3200.5	P	591.3	P	1977.8	P	988.2	P	2665.4	P	2362.9	P	3045.9	P	2167.3	P	SPBC16D10.05	a-1,3-glucan synthase	mok13	a-1,3-glucan synthase (3 others); alpha glucan synthase (4 others); glycosyl transferase family 1 (7 others); 13 predicted transmembrane helices (7 others); predicted N-terminal signal sequence (275 others); similar to S. pombe MOK1 and MOK11 and MOK14 and MOK12; involved in cell wall biosynthesis (predicted) (13 others); no apparent S. cerevisiae ortholog (482 others)
	1779980_at		-0.1	NC	0.5	I	-0.3	NC	0.5	I		0.1	NC	0.2	NC	1.1	I	1.2	I		1194.3	P	731.9	P	940.9	P	682.3	P	791.7	P	1375.3	P	464.9	P	1501.5	P	SPAC144.09c	zinc finger protein (PMID 12888341)	sfc2	zinc finger protein (PMID:12888341) (211 others); involved in transcription from Pol III promoter (1 others); involved in 5S class rRNA transcription (PMID:12087160); transcription factor TFIIIA; zf-C2H2 type (10) (PMID:12888341) (35 others); similar to S. cerevisiae YPR186C
	1776394_at		-0.6	D	-0.8	NC	-0.8	D	-1.1	NC		0.3	NC	0.3	NC	0	NC	-0.1	NC		111.4	P	21.9	A	189	P	48.1	P	109	P	111.6	P	78	P	104.1	P	SPCPJ732.03	meiotic expression upregulated	meu15	meiotic expression upregulated (23 others); NLS (predicted) (PMID:11376151) (7 others); no apparent orthologs (135 others)
	1779658_at		-0.3	D	-0.8	D	-1.7	D	-2.1	D		0	NC	-0.2	NC	-0.1	NC	-0.6	D		3150.8	P	343.1	P	3008.5	P	755.4	P	1892.9	P	1153.6	P	1347.9	P	1533.4	P	SPAC323.06c	ubiquitin activating enzyme	uba5	ubiquitin activating enzyme (3 others); similar to S. cerevisiae YPL003W
	1778750_at		0	NC	-0.2	NC	-1.8	D	-2.1	D		0.2	NC	0	NC	-0.7	D	-0.9	D		5889.4	P	708.1	P	4578.6	P	1298.1	P	2423.8	P	1390.2	P	1712.5	P	1655.6	P	SPAPB24D3.02c	amino acid permease family	0	amino acid permease family (15 others); 12 predicted transmembrane helices (37 others); similar to S. pombe SPBC15C4.04C and and SPCC74.04 and SPAC1039.01 and SPAC11D3.08C and SPCC584.13 and SPAC9.10 and SPCC794.03; similar to S. cerevisiae YKL174C and YGL077C and YDL210W (7 others)
	1774591_at		0.4	NC	-0.3	NC	0.5	I	-0.2	NC		0	NC	-0.2	NC	0.2	NC	0	NC		7316.9	P	3159.1	P	5062.3	P	5956.1	P	6419.5	P	6818.7	P	6121.9	P	8689.9	P	SPAC1F3.09	conserved protein	0	conserved protein (26 others); similar to S. cerevisiae YGR093W (1 others) NOTE:corresponding transcript SPD244 is framshifted w.r.t this sequence; it also does not use the two final predicted splice sites; however this prediction shows reasonable homology to yeast YGR093W in this region and hence has been kept; it is possible this locus displays alternative splicing, or SPD244 is incompletely sp…
	1770602_at		-0.4	D	0	NC	0.4	I	0.8	I		0.1	NC	0.1	NC	1.9	I	1.9	I		5118.6	P	4777.5	P	6005.7	P	6453.7	P	2939.1	P	13202	P	2374.8	P	13816.6	P	SPAC2E1P5.03	DNAJ domain protein	0	DNAJ domain protein (24 others); similar to S. cerevisiae YFR041C
	1774572_at		-0.4	D	0.2	NC	0.7	I	1.5	I		0.2	NC	0	NC	1.9	I	1.7	I		1302.4	P	2008.3	P	1458.6	P	2127.5	P	796.3	P	2724.7	P	638.3	P	3224.5	P	SPBC11C11.10	pseudouridine synthase (predicted)	0	pseudouridine synthase; similar to S. cerevisiae YNL292W
	1776060_at		-0.4	D	-0.2	NC	-0.7	D	-0.6	MD		-0.3	NC	-0.1	NC	0.1	NC	0.4	I		3695.5	P	1155.8	P	4098	P	2084.7	P	1851.6	P	2330.8	P	2074.3	P	2992.7	P	SPAC17D4.02	pre-replicative complex	cdc45	pre-initiation complex (subunit) (1 others); essential (PMID:9619628) (188 others); similar to S. cerevisiae YLR103C
	1771964_at		0.4	I	-0.3	NC	-0.6	D	-1.4	D		0.1	NC	0	NC	1.8	I	1.8	I		2161.4	P	362	P	1276.8	P	795.1	P	358.3	P	1225.4	P	304.5	P	1453.8	P	SPAC1952.12c	COP9signalosome complex (subunit 7a)	csn71	COP9/signalosome complex (subunit 7a) (5 others); no apparent S. cerevisiae ortholog (482 others)
	1773774_at		-0.6	D	0	NC	-1.2	D	-0.5	D		-0.1	NC	-0.1	NC	-0.1	NC	-0.2	NC		5589	P	1577.8	P	6803	P	2380.1	P	5328	P	4800.6	P	5004.1	P	6162.3	P	SPAPB21F2.03	hypothetical protein	0	sequence orphan (422 others) confirmed intron
	1772038_at		-0.7	D	0.1	NC	-0.9	D	0	NC		0.1	NC	0	NC	0.1	NC	0.1	NC		1159.9	P	850.4	P	1511.1	P	779.6	P	2111.5	P	1896	P	1235.3	P	1459.5	P	SPAC823.04	conserved eukaryotic protein	0	conserved eukaryotic protein (236 others); DUF947; similar to S. cerevisiae YOR287C
	1773798_at		-0.2	NC	-0.2	NC	-1	D	-1.1	D		-0.1	NC	0.1	NC	-0.3	NC	-0.1	NC		1996.4	P	480.2	P	1953.6	P	854.7	P	1094.3	P	1090.9	P	1113.2	P	1227.7	P	SPACUNK4.13c	GTP binding	0	GTP binding (25 others); GTP1/OBG family (5 others); similar to S. cerevisiae YBR025C and YHL014c
	1771018_at		0.5	I	-0.9	D	1.5	I	0.5	NC		-0.6	NC	0	NC	2.4	I	2.9	I		774.9	P	433	P	421.2	P	1089.2	P	112.8	P	849.6	P	181	P	987.7	P	SPAC1B3.17	sequence orphan	clr2	chromatin silencing protein Clr2; no apparent orthologs (135 others)
	1778505_at		-0.6	D	-0.8	NC	-2	D	-1.9	D		-0.1	NC	-0.2	NC	0	NC	-0.3	NC		395.1	P	32.9	A	489.2	P	100.4	A	146.9	P	101	P	88	P	167.4	P	SPCC4E9.01c	region specific activator of recombination (PMID 8299939)	rec11	region specific activator of recombination Rec11p (PMID:8299939); STAG domain (inferred from context) (1 others); related to S. pombe psc3; no apparent S. cerevisiae ortholog (482 others)
	1776331_at		-0.1	NC	0.2	NC	-1.6	NC	-1.3	NC		-0.1	NC	0.3	NC	0.3	NC	0.5	I		1930.9	P	350.7	P	1464	P	393.9	P	918.7	P	1764.5	P	830.7	P	1374.1	P	SPBC16E9.19	dubious	0	dubious (88 others)
	1772014_at		0.7	I	-0.3	NC	0.9	NC	-0.4	NC		0.1	NC	0.1	NC	0.3	NC	0	NC		429.1	P	140.7	P	189.5	P	217.7	P	277.2	P	343.3	P	251.2	P	364.2	P	SPBC27B12.01c	Mdm10pMdm12pMmm1p complex (predicted)	mmm1	Mdm10p/Mdm12p/Mmm1p complex (2 others); similar to S. cerevisiae YLL006W alternative splicing may exist using internal donors at positions 22869 and 22968
	1778528_at		0.8	I	-0.1	NC	-2	D	-2.7	D		0.3	NC	-0.1	NC	-0.3	NC	-0.6	D		3211	P	180.7	P	1486.5	P	366.1	P	1968.3	P	1343.7	P	1432.2	P	1591.4	P	SPAC6G9.16c	sequence orphan	0	sequence orphan (422 others)
	1778482_at		0.9	I	0.3	NC	3.9	I	3.3	I		0.4	I	0.1	NC	3.9	I	3.6	I		912.1	P	4711.3	P	421.6	P	5608.7	P	623.8	P	7862.6	P	415.9	P	8598.6	P	SPAPJ760.03c	glycoprotein (predicted)	adg1	glycoprotein (predicted) (60 others); possibly S. pombe specific (78 others); localization cell surface (predicted) (68 others); GPI anchored protein (predicted) (PMID:12845604) (38 others); predicted N-terminal signal sequence (275 others); threonine-rich protein (1 others); transcriptionally regulated by Ace2p (4 others) ace2 dependent gene
	1774178_at		0.1	NC	0	NC	-1.2	D	-1.3	D		0.2	NC	0.1	NC	0	NC	0	NC		12254.7	P	2295.1	P	9326.7	P	3516.2	P	10221.3	P	10369	P	8164	P	10901.5	P	SPBC23G7.16	copper transporter (PMID 12244050)	ctr6	copper transporter (PMID:12244050); localization vacuolar membrane (PMID:12244050) (8 others); induced under copper limiting conditions (PMID:12244050); transcriptionally regulated by Cuf1p (2 others); similar to S. cerevisiae YHR175W
	1772081_at		0.3	NC	0.3	NC	-2	D	-1.8	D		-0.1	NC	0	NC	-0.7	D	-0.8	D		1000	P	140.3	P	668.2	P	109	P	665.5	P	356	P	625.1	P	426.7	P	SPBC15D4.12c	sequence orphan	0	sequence orphan (422 others) possibly merged to SPBC15D4.13c but can't identify correct splicing
	1770761_at		-0.1	NC	-0.1	NC	-1.6	D	-1.4	D		0.3	I	0.1	NC	0	NC	-0.1	NC		2139.3	P	285	P	1779	P	413.6	P	1982.2	P	1846.6	P	1418.8	P	2106.2	P	SPAC24H6.02c	conserved eukaryotic protein	0	conserved eukaryotic protein (236 others); zinc finger protein (211 others); zf-DNL; similar to S. cerevisiae YNL310C
	1772488_at		-1	D	-0.3	NC	-2.1	D	-1.3	D		-0.4	NC	-0.1	NC	0.6	I	0.8	I		1328.1	P	242.1	P	2043.5	P	393.3	P	343.3	P	585.4	P	374.9	P	715.7	P	SPAC1296.03c	serine carboxypeptidase	sxa2	serine carboxypeptidase (2 others); involved in conjugation (PMID:1549128) (13 others); target P-factor (PMID:10792724); predicted N-terminal signal sequence (275 others); localization cell surface (68 others); no apparent S. cerevisiae ortholog (482 others)
	1772569_at		-0.6	D	-0.2	NC	-1.1	D	-1	D		-0.4	D	-0.1	NC	-1.1	D	-0.7	NC		1124.1	P	304.2	P	1249.8	P	435.4	P	696.1	P	460.5	P	742.4	P	499.2	P	SPBP35G2.03c	shugoshin	sgo1	shugoshin (1 others); involved in the protection of centromeric cohesion at meiosis I (PMID:14730319); similar to S. cerevisiae YOR073W (1 others); similar to D. melanogaster MEI-S332 (1 others) ShuGOshin 1 (Japanese meaning guardian spirit)
	1777058_at		-0.2	NC	-0.3	NC	-1.3	D	-1.4	D		-0.3	D	0.1	NC	0.1	NC	0.5	I		1379.9	P	287	P	1355.1	P	470.9	P	658.2	P	976	P	724.7	P	1097.9	P	SPBC16C6.10	pleiotrophic transcriptional silencing protein	chp2	pleiotrophic transcriptional silencing protein (PMID:10835380); chromodomain protein (6 others); chromo shadow domain; no apparent S. cerevisiae ortholog (482 others); similar to S. pombe swi6 (paralog)
	1773037_at		0.6	I	-1.5	D	-1.6	D	-3.5	D		0.1	NC	-0.6	D	-1	D	-1.7	D		4418.2	P	153.4	P	2260.1	P	716.7	P	9704	P	3372.4	P	7666.4	P	5879.7	P	SPBP4H10.10	rhomboid family protease	0	rhomboid family protease (3 others); no apparent orthologs (135 others); related to S. pombe SPBC13E7.11; 7 predicted transmembrane helices (35 others)
	1771425_at		-0.7	D	0.4	I	-2.1	D	-1	D		0.1	NC	0.2	NC	-0.2	NC	-0.1	NC		7561.9	P	1601.9	P	11159.1	P	1865	P	4823.5	P	4953.1	P	4396.2	P	4894.3	P	SPBC2D10.19c	hypothetical protein	0	sequence orphan (422 others) confirmed by est
	1774417_at		-0.4	D	-0.1	NC	0.5	I	0.9	I		0.3	I	0.1	NC	1.1	I	0.7	I		2312.4	P	2191.4	P	2422.6	P	4447.6	P	2420.8	P	5832.6	P	1756.3	P	4934.3	P	SPCC18.12c	conserved eukaryotic protein	0	conserved eukaryotic protein (236 others); DUF652 (1 others); involved in rRNA processing (PMID:12089522) (predicted) (48 others); localization nucleolus (ISS) (30 others); similar to S. cerevisiae YOR004W
	1771985_at		0.1	NC	-0.7	D	0.3	NC	-0.5	D		-0.5	D	-0.1	NC	0	NC	0.5	I		6269.7	P	2143	P	4651.7	P	4959.6	P	2227.1	P	3397.6	P	2916	P	4348.3	P	SPAC1565.01	hypothetical protein	0	hypothetical protein (130 others); 4 predicted transmembrane helices (36 others); similar to S. cerevisiae YNR018W
	1778587_at		0.8	I	-0.2	NC	-0.9	D	-1.9	D		0.2	NC	0	NC	0	NC	-0.1	NC		4769.5	P	649.4	P	2121.9	P	968.9	P	4364.8	P	4020.8	P	3248.4	P	4563.3	P	SPBC337.02c	pseudogene	0	pseudogene (14 others); possibly S. pombe specific (78 others)
	1772634_at		1.1	I	-0.8	D	-1.3	D	-3.3	D		0.2	NC	-0.1	NC	-2	D	-2.3	D		2908.5	P	141.9	P	1150.7	P	401.3	P	6172	P	1304.4	P	4695.9	P	1635	P	SPCP31B10.06	C2 domain	0	tricalbin; C2 domain (14 others); similar to S. cerevisiae YML072C and YNL087W and YOR086C (2 others); similar to S. pombe SPCC962.01 (1 others)
	AFFX-Scv2-r2-Bs-dap-5_at		-0.1	NC	-0.5	D	0.6	I	0.2	NC		0	NC	0.3	NC	-0.1	NC	0.4	NC		201.8	P	130.9	P	179.6	P	251.3	P	76	P	90.6	P	62.1	P	88.5	P	B. subtilis GEN=dapB DB_XREF=gb:L38424.1 NOTE=SIF corresponding to nucleotides 1439-1846 of gb:L38424.1 DEF=Bacillus subtilis dihydropicolinate reductase (jojE) gene, complete cds; poly(A) polymerase (jojI) gene, complete cds; biotin acetyl-CoA-carboxylase ligase (birA) gene, complete cds; jojC, jojD, jojF, jojG, jojH genes, complete cds s.
	AFFX-r2-TagG_at		0.8	NC	-0.1	NC	-0.8	NC	-2.1	NC		-0.4	NC	1.8	NC	-0.1	NC	1.5	NC		29.6	A	5	A	13.8	A	4.6	A	2.5	A	9.5	A	3	A	2	A	Clone 76D3, synthetic insert (760 bp)+ poly A tail (21 bp), target sequence 1-760
	1775787_at		-0.3	D	-0.4	D	0.1	NC	0.1	NC		-0.3	D	-0.1	NC	-0.7	NC	-0.2	NC		4331.4	P	2306	P	3918	P	4563.7	P	1351.3	P	1411	P	1608	P	1761.1	P	SPCC1020.03	CDF metal cation transporter (predicted)	0	CDF metal cation transporter (1 others); similar to S. cerevisiae YMR177W and YPL224C
	AFFX-TrpnX-M_at		0	NC	0.4	NC	0.2	NC	0.8	NC		-0.8	NC	-0.3	NC	-0.3	NC	0.2	NC		1.6	A	1	A	1.6	A	1.2	A	0.8	A	0.5	A	1.6	A	2.6	A	B. subtilis /GEN=trpD, trpC /DB_XREF=gb:K01391.1 /NOTE=SIF corresponding to nucleotides 2880-3359 of gb:K01391.1, not 100% identical /DEF=B.subtilis tryptophan (trp) operon, complete cds.
	1771603_s_at		0.3	NC	1.7	NC	-3.6	D	-2.2	D		0.3	NC	-0.4	NC	0.7	NC	0.6	NC		215.6	P	26.5	P	128.5	P	15.1	P	50.3	P	69.4	P	54.5	P	119.2	P	SPCC794.02	wtf element	wtf5	wtf element (25 others)
	AFFX-Scv2-TrpnX-M_at		3.2	NC	-2.7	NC	2.7	NC	-2.7	NC		-2.3	NC	-0.1	NC	-0.6	NC	2.3	NC		14.4	A	0.8	A	1	A	12.8	A	3.4	A	8	A	13.8	A	8.2	A	B. subtilis GEN=trpD, trpC DB_XREF=gb:K01391.1 NOTE=SIF corresponding to nucleotides 2880-3359 of gb:K01391.1, not 100% identical DEF=B.subtilis tryptophan (trp) operon, complete cds.
	RPTR-Sc-AF292560-1_s_at		3.2	NC	0.6	NC	0.5	NC	-1.8	NC		-0.5	NC	0	NC	0	NC	0	NC		17	A	3	A	1.3	A	1.2	A	2.4	A	2.5	A	2.7	A	1.5	A	REPORTER AF292560 FEA=CDS_1 DB_XREF=AAG34048.1 GI:11321082 PROD=cyan fluorescent protein cfp GEN=cfp
	1771259_at		0.3	NC	-0.3	NC	-0.1	NC	-0.9	D		0.8	I	1.6	I	-2.5	D	-2.1	D		143.6	P	40.7	A	136.2	P	86.3	P	253.7	P	59.1	P	126.8	P	35.6	A	SPMIT.10	ATPase (subunit 9)	#N/A	#N/A
	1777781_at		0.2	NC	0.9	NC	-2	D	-0.8	NC		-3.2	NC	-1.3	D	2.7	I	3.5	I		154.4	P	32.9	P	96.9	P	23.1	P	0.3	A	17	P	3.9	A	67.5	P	SPCP20C8.02c	33896 domain	0	33896 domain (2 others); possibly S. pombe specific (78 others); telomeric duplication (36 others); similar to S. pombe predicted N-terminal signal sequence (2 others)
	RPTR-Sc-AF292559-2_s_at		0.3	NC	0.2	NC	0.2	NC	0.6	NC		-1.2	NC	2.7	NC	-1.8	NC	2	NC		0.2	A	0.1	A	0.1	A	0.4	A	0.1	A	6.1	A	1.2	A	0.1	A	REPORTER AF292559 FEA=CDS_2 DB_XREF=AAG34045.1 GI:11321078 PROD=mob GEN=mob
	1772387_at		-0.1	NC	-0.5	D	0	NC	-0.6	D		-0.1	NC	-0.1	NC	-0.7	D	-0.6	D		19802.2	P	7602	P	15877.1	P	14555.1	P	15477.7	P	10721.4	P	14724.5	P	13257.4	P	SPCC70.03c	proline dehydrogenase (predicted)	0	proline dehydrogenase; similar to S. cerevisiae YLR142W
	1771506_at		0	NC	0.2	NC	-0.1	NC	0.1	NC		0.1	NC	0	NC	1.7	I	1.5	I		1699.9	P	875.4	P	1484.5	P	1070.2	P	958.2	P	2836	P	767.7	P	3224.1	P	SPAC4H3.06	sequence orphan	0	sequence orphan (422 others); coiled-coil (regions) (predicted) (96 others)
	1778690_at		0.2	NC	0.3	NC	0.5	I	0.5	I		0.2	NC	0.1	NC	0.8	I	0.5	I		14300.8	P	10071.3	P	9675.2	P	12593.5	P	9403	P	14526.2	P	6963	P	15263.2	P	SPAC17G8.06c	dihydroxy-acid dehydratase	0	dihydroxy-acid dehydratase; similar to S. cerevisiae YJR016C
	1776386_at		-0.4	D	0.2	NC	-0.5	NC	0.3	NC		-0.2	NC	0	NC	0.5	I	0.7	I		2674.8	P	1521.8	P	2653.7	P	1687.5	P	1506.1	P	2470.3	P	1530.5	P	2958.2	P	SPBC1347.07	RNA exonuclease	rex2	RNA exonuclease; similar to S. cerevisiae YLR059C
	1776871_at		-0.1	NC	-0.4	D	-0.6	D	-0.9	D		-0.3	D	0.1	NC	0.9	I	1.3	I		2386.8	P	555.5	P	1919.3	P	1117.1	P	1012	P	2523.2	P	1166.8	P	2734.2	P	SPBC32H8.09	WD repeat protein	0	WD repeat protein (123 others); no apparent S. cerevisiae ortholog (482 others)
	1778214_at		-0.2	NC	-0.4	NC	0.6	MI	0.4	NC		0.3	NC	0	NC	2	I	1.8	I		3457.5	P	1822.2	P	2816.5	P	3592	P	1020.4	P	3563.5	P	636.6	P	3733.9	P	SPAC1F12.04c	sequence orphan	0	sequence orphan (422 others)
	1771601_at		-0.4	NC	0.1	NC	-1.7	D	-1.4	D		0.4	I	0.2	NC	0.7	I	0.4	I		2009.4	P	439.7	P	2035.5	P	470.7	P	1739.4	P	2551.6	P	1040.5	P	2329.8	P	SPBC1703.08c	5-formyltetrahydrofolate cyclo-ligase activity (predicted)	0	5-formyltetrahydrofolatecyclo-ligase; involved in folinic acid utilization; similar to S. cerevisiae YER183C
	1779530_at		-0.1	NC	-0.4	NC	0.4	NC	0.1	NC		-0.1	NC	-0.1	NC	0.8	MI	0.8	MI		4686.8	P	2302.4	P	4498.9	P	4166	P	2620.2	P	5317	P	2583.4	P	6809.1	P	SPAC22G7.04	WD repeat protein (SMART)	ubp13	poly(A)-specific ribonuclease complex (subunit) (predicted) (2 others); WD repeat protein (SMART) (123 others); ubiquitin C-terminal hydrolase activity (16 others); similar to S. cerevisiae YGL094C
	1779177_at		-0.5	D	-0.4	NC	-1.5	D	-1.2	D		-0.2	NC	0	NC	1.9	I	2.4	I		466	P	89.9	P	554.2	P	144.8	P	105.6	P	631.4	P	99.6	P	674	P	SPBC18E5.08	N-acetyltransferase (predicted)	0	N-acetyltransferase (predicted) (10 others); no apparent S. cerevisiae ortholog (482 others)
	1771113_at		-0.8	D	1.3	I	-2.8	D	-0.5	NC		-0.2	NC	0.3	I	1	I	1.4	I		795.1	P	271.3	P	1206.4	P	148.3	P	631.3	P	1525.9	P	655.8	P	1586.2	P	SPAC23H4.11c	sequence orphan	0	sequence orphan (422 others)
	1770038_at		0.3	I	-0.2	NC	1.7	I	1.3	I		0.6	I	0	NC	3.6	I	3	I		2887.8	P	3203.5	P	1906.4	P	5374.5	P	1033.7	P	9180.3	P	582.4	P	10215.9	P	SPAC11D3.02c	ELLA family protein	0	ELLA family protein; acetyltransferase (predicted) (6 others); conserved protein (mainly bacterial) (3 others); no apparent S. cerevisiae ortholog (482 others)
	1773740_at		-0.4	D	-0.5	NC	-1.3	D	-1.2	D		0.2	NC	-0.1	NC	0.8	I	0.5	I		904.2	P	163.7	P	1123.2	P	287.7	P	587.3	P	945.2	P	386	P	1166.9	P	SPAC22G7.03	sequence orphan	0	sequence orphan (422 others)
	1774232_at		-0.4	D	0	NC	-2.2	D	-1.8	D		-0.1	NC	0	NC	0.1	NC	0.2	NC		5214.1	P	829.2	P	5534.2	P	1161	P	2261.6	P	2996.8	P	2170.6	P	3352.4	P	SPCC777.07	glycolipid 2-a-mannosyltransferase (predicted)	0	glycosyl transferase family 15 (5 others); similar to S. cerevisiae YOR099W and YKR061W and YJL139C and YDR483W and YBR205W and YBR199W and YPL053C (2 others)
	1774953_at		0.2	NC	-0.7	D	1.7	I	1	I		-0.3	NC	-0.3	D	1.4	I	1.5	I		1581.2	P	1654.9	P	1074.1	P	3629.4	P	1065.1	P	3433.3	P	1099.7	P	4686.9	P	SPCC1739.12	serinethreonine protein phosphatase (PMID 8387356)	ppe1	serine/threonine protein phosphatase (PMID:8387356) (15 others); similar to S. cerevisiae YDR075W and YDL047W (1 others)
	1773313_at		0	NC	-0.4	D	0.5	MI	0.1	NC		0	NC	-0.1	NC	1.1	I	1	I		4140.8	P	2407.6	P	3474.4	P	4171.3	P	1454.1	P	3117.3	P	1392.9	P	3984.3	P	SPBC25D12.03c	MCM complex subunit	mcm7	MCM complex subunit (5 others); essential (188 others); similar to S. cerevisiae YBR202W
	1774463_at		-0.3	MD	-0.2	NC	-0.2	NC	-0.2	NC		-0.1	NC	0.2	NC	0.5	I	0.7	I		2036.6	P	821.9	P	1914.8	P	1429.6	P	859.4	P	1473.6	P	863.4	P	1346.8	P	SPAC25B8.16	ribonuclease subunit (predicted)	0	ribonuclease subunit (predicted); involved in tRNA processing (predicted) (4 others); involved in rRNA processing (predicted) (48 others); localization nucleus (GFP) (43 others); similar to S. cerevisiae YNL221C
	1772274_at		-0.1	NC	-0.1	NC	0.1	NC	0.1	NC		0.4	I	0.1	NC	0.8	I	0.4	I		8618.9	P	4670.5	P	7212.7	P	6949.7	P	9550.9	P	14005	P	6539.2	P	15067.1	P	SPCC1235.11	conserved eukaryotic protein	0	conserved eukaryotic protein (236 others); similar to S. cerevisiae YGL080W; UPF0041 (1 others)
	1774006_at		-0.2	NC	0.3	I	-0.1	NC	0.4	NC		0.2	NC	-0.1	NC	0.7	I	0.3	I		3807.8	P	2447.4	P	3220.1	P	2748.8	P	3245.7	P	3667.3	P	2081.4	P	4782.4	P	SPAC3A12.07	DNA-directed RNA polymerase (II subunit) (PMID 9322754)	rpb11	DNA-directed RNA polymerase (II subunit) (PMID:9322754) (9 others); similar to S. cerevisiae YOL005C
	1770497_at		-0.6	D	-0.3	NC	-0.2	NC	0	NC		0.2	NC	0.1	NC	0.8	I	0.6	I		9999.9	P	5806.6	P	11950.6	P	9946.5	P	8385.9	P	14003.1	P	6380.8	P	15654.1	P	SPBC21H7.07c	imidazoleglycerol-phosphate dehydratase (PMID 8159167)	his5	imidazoleglycerol-phosphate dehydratase (PMID:8159167); involved in histidine biosynthesis (1 others); similar to S. cerevisiae YOR202W
	1777283_at		-0.3	D	0.2	NC	0	NC	0.4	NC		0.3	NC	0	NC	0.9	I	0.5	I		7456.7	P	4674.7	P	6865.6	P	6308.5	P	5487.1	P	8645.3	P	4155.5	P	10079.3	P	SPBC3E7.07c	hypothetical protein	0	hypothetical protein (130 others); similar to S. cerevisiae YPL225W
	1769402_at		0	NC	-0.4	NC	-0.2	NC	-0.7	NC		0.4	NC	-0.4	D	1.4	I	0.9	I		197.9	P	83.6	P	144.7	P	145.9	P	101.1	P	233.1	P	87.5	P	310.7	P	SPCC825.04c	N-acetyltransferase (predicted)	0	N-acetyltransferase (predicted) (10 others); GNAT family (9 others); similar to S. cerevisiae YMR069W
	1772913_at		0.3	MI	-0.8	D	-0.6	D	-1.8	D		-0.1	NC	0.5	I	0.3	NC	1	I		11799.4	P	1631.2	P	7597.7	P	4442.5	P	1645.7	P	3570	P	1638.6	P	2536.3	P	SPCPB1C11.03	membrane transporter	0	membrane transporter (46 others); similar to S. pombe SPPB10D8.01 (paralog); similar to S. cerevisiae YLL055W (1 others); 10 predicted transmembrane helices (29 others)
	1772979_at		0.6	NC	-0.7	NC	1.6	I	0.7	NC		4.1	NC	-0.3	NC	5.8	I	2.9	I		250.3	P	175.2	P	111.3	P	393.8	P	48.3	A	519.4	P	5.1	A	640	P	SPBC651.04	hypothetical protein	0	sequence orphan (422 others)
	1773051_at		0.1	NC	-0.2	NC	0	NC	-0.2	NC		-0.2	NC	0	NC	0	NC	0.1	NC		6366.3	P	2816.3	P	4752.2	P	4748.2	P	3643.6	P	3688.1	P	3352.8	P	4129.5	P	SPCC553.02	glutamine-dependent NAD(+) synthetase (predicted)	0	glutamine-dependent NAD(+) synthetase (predicted); conserved eukaryotic protein (236 others); involved in nicotinamide metabolism (5 others); similar to S. cerevisiae YHR074W
	1772811_at		-0.3	D	0	NC	-0.5	D	-0.1	NC		-0.2	NC	-0.1	NC	1.5	I	1.5	I		3048.3	P	1190.1	P	3025.5	P	1835.3	P	993.5	P	3023.5	P	943.5	P	3649.6	P	SPBC115.01c	exosome (RNase complex)	0	exosome (RNase complex) (10 others); involved in rRNA processing (48 others); similar to S. cerevisiae YGR095C
	1779863_at		-0.4	D	-0.4	NC	0.1	NC	0.2	NC		0.2	I	-0.1	NC	1.6	I	1.3	I		2318.7	P	1676.3	P	2599.9	P	2497.1	P	1714.7	P	3645.5	P	1317.1	P	4509	P	SPAC27D7.07c	small nuclear ribonucleoprotein (snRNP)	smd1	small nuclear ribonucleoprotein (snRNP) (13 others); involved in mRNA splicing (56 others); core Sm protein; complexed with Cdc5p (PMID:11884590) (42 others); similar to S. cerevisiae YGR074W
	1779867_at		-0.1	NC	-0.4	NC	-1	D	-1.2	D		-0.1	NC	-0.2	NC	-0.2	NC	-0.1	NC		4406.9	P	851.4	P	3766.8	P	1471.9	P	3002.4	P	2948.1	P	2988.5	P	3851.7	P	SPAC6F12.08c	sequence orphan	0	exocyst complex subunit; similar to S. cerevisiae YBR102C; predicted from KOGS (5 others)
	1773530_at		0	NC	-0.4	D	0.9	I	0.5	I		0.1	NC	0	NC	1.8	I	1.8	I		3680.6	P	2102.7	P	2902.9	P	4485.9	P	1781.3	P	5634.5	P	1527.8	P	6433.4	P	SPBC1709.07	3-keto sterol reductase (predicted)	erg27	3-keto sterol reductase (predicted); similar to S. cerevisiae YLR100W
	1772667_at		-0.1	NC	-0.1	NC	-0.6	D	-0.8	D		0.3	NC	0.2	NC	0.4	NC	0.3	I		6309.4	P	1911.3	P	5089.8	P	2929.8	P	5457.5	P	6566.8	P	4120	P	6655.2	P	SPBC337.14	DNA-directed RNA polymerase (II subunit)	rpb4	DNA-directed RNA polymerase II (subunit) (4 others); essential (PMID:10523639) (188 others); similar to S. cerevisiae YJL140W
	1775911_at		-0.2	NC	-0.3	NC	-0.4	NC	-0.4	D		-0.2	NC	-0.1	NC	0.6	I	0.7	I		4783	P	1524.4	P	4517.4	P	3278.1	P	2233.4	P	3748.1	P	2094.7	P	4176.4	P	SPAC15E1.05c	ethanolamine-phosphate cytidylyltransferase activity (predicted)	0	ethanolamine-phosphate cytidylyltransferase (predicted); similar to S. cerevisiae YGR007W
	1773700_at		-0.1	NC	-0.2	NC	-1	D	-1.2	D		-0.1	NC	0	NC	0	NC	0.1	NC		4508.7	P	1100.6	P	3628	P	1552.3	P	2695.2	P	3264.8	P	2753.5	P	3763.2	P	SPCC1827.02c	cholinephosphate cytidylyltransferase (predicted)	0	cholinephosphate cytidylyltransferase (predicted); involved in glycerophospholipid synthesis (predicted); similar to S. cerevisiae YGR202C
	1770903_at		-0.4	D	-0.5	MD	-2.5	D	-2.5	D		-0.1	NC	-0.1	NC	-0.9	D	-0.8	D		2380.9	P	185	P	2421.7	P	383.8	P	1859.4	P	1396.4	P	1826.9	P	1695.1	P	SPBC6B1.09c	FHA domain (phosphopeptide binding)	nbs1	FHA domain (phosphopeptide binding) (7 others); low complexity region (C-terminal); similar to human NBS1 (PMID:12944482); similar to S. cerevisiae YDR369C; involved in intra-S phase checkpoint (required) (PMID:12944482) (1 others); BRCT domain (PMID:12944482) (16 others) 02.04.2002 prediction extended (V.W) by 4 N-terminal exons, this identified FHA domain; 07.03.2003 additional intron 25664..25…
	1774140_at		0.3	NC	-0.8	D	-0.2	D	-1.3	D		0.2	NC	-0.1	NC	1.3	I	1.1	I		2841.2	P	383.3	P	1499.1	P	1194.2	P	1160.8	P	2255.2	P	717.2	P	3051.2	P	SPCC1235.04c	FMN adenylyltransferase activity (predicted)	0	FAD synthetase; similar to S. cerevisiae YDL045C
	1770810_at		-0.3	D	-0.2	NC	-1.1	D	-1.1	D		0.2	NC	0	NC	0.2	NC	0.1	NC		2529.6	P	656	P	2257.3	P	1127	P	1146.4	P	1323.9	P	866.9	P	1526.2	P	SPCC1620.13	phosphoglycerate mutase family	0	phosphoglycerate mutase family (3 others); no apparent orthologs (cannot be distinguished) (70 others)
	1769867_at		0.9	I	-1	D	0.6	NC	-1.3	D		0.3	NC	-0.4	D	2.9	I	2.3	I		423	P	151.1	P	229.7	P	302.8	P	97	P	438.9	P	65.4	P	592.3	P	SPAC607.09c	battenin family protein	btn1	battenin family protein; involved in cellular pH homeostasis (predicted) (1 others); involved in vacuolar pH control (predicted); similar to S. cerevisiae YJL059W; similar to human CLN3 (mutated in Batten's disease); 8 predicted transmembrane helices (24 others)
	1772189_at		0.3	I	-0.6	D	-2.3	D	-3.2	D		-0.2	NC	-0.2	NC	-0.3	NC	-0.3	NC		4241.8	P	227	P	2349.9	P	488.7	P	1571.5	P	1193.5	P	1625	P	1590.9	P	SPAC18G6.01c	hypothetical protein	0	hypothetical protein (130 others); similar to S. cerevisiae YHR198C and YHR199C
	1777169_at		0.2	NC	-0.4	NC	-0.8	D	-1.3	D		0	NC	0.2	NC	1	I	1.1	I		1748.2	P	323	P	1300.7	P	683.7	P	1087.4	P	2891	P	1016.9	P	2760.5	P	SPBC29A3.05	zinc finger protein	0	zinc finger protein (211 others); zf-HIT (2 others); similar to S. cerevisiae YML041C
	1775105_at		-0.2	NC	-0.3	NC	-0.8	D	-1	D		0	NC	0	NC	0	NC	-0.1	NC		11698.9	P	3149.6	P	10148.6	P	5634.2	P	9788.6	P	9490.9	P	8878.3	P	11513.4	P	SPAC630.11	involved in intracellular protein transport	0	involved in intracellular protein transport (44 others); involved in late endosome to vacuole transport (predicted); similar to S. cerevisiae YJR044C; predicted N-terminal signal sequence (275 others); 3 predicted transmembrane helices (42 others)
	1771676_at		-0.2	NC	-0.3	NC	-0.5	D	-0.5	D		-0.1	NC	0.1	NC	0.3	NC	0.4	I		3383.1	P	1133.9	P	3174.1	P	2034.5	P	1929.9	P	2904.1	P	1908.2	P	3268.9	P	SPBC16D10.07c	transcriptional regulator	sir2	Sir2p family histone deacetylase (PMID:12867036) (1 others); non-essential (PMID:15545655) (237 others); similar to S. cerevisiae YDL042C and YOL068C gene structure updated extended N-term by 9 amino acids, moved 1st splice site downstream by 15 bases pers comm T. Laurenson 18-6-04
	1772246_at		-0.1	NC	-0.1	NC	-1.2	D	-1.3	D		0	NC	0	NC	-0.4	NC	-0.3	NC		9561	P	2216.2	P	7784.7	P	3359.8	P	7336.2	P	6235.3	P	6152.7	P	8193.9	P	SPBC3B9.10	SNARE	vti1	SNARE (16 others); 1 predicted transmembrane helix (92 others); similar to S. cerevisiae YMR197C
	1773371_at		0.1	NC	-0.4	D	-0.8	D	-1.3	D		-0.1	NC	0.2	NC	1.2	I	1.5	I		6665.8	P	1171.4	P	4938.4	P	2642.4	P	2384.6	P	7318.2	P	2566	P	7642	P	SPBC1289.11	small nuclear ribonucleoprotein (snRNP)	spf38	small nuclear ribonucleoprotein (snRNP) (13 others); U5 particle component (predicted); WD repeat protein (123 others); complexed with Cdc5p (PMID:11884590) (42 others); involved in mRNA splicing (56 others); no apparent S. cerevisiae ortholog (482 others)
	1774573_at		0.2	NC	-0.1	NC	0.3	NC	-0.1	NC		0	NC	0	NC	0.5	I	0.7	I		4780.5	P	1969.5	P	3003.7	P	3234.6	P	2715	P	2771.2	P	2470.9	P	3632	P	SPAC105.02c	hypothetical protein	0	ankyrin repeat protein (14 others); similar to S. cerevisiae YGL242C
	1778671_at		-0.5	D	-0.3	NC	-0.7	D	-0.8	D		0.2	NC	-0.1	NC	0.3	I	0	NC		5604.5	P	1794.6	P	5661.2	P	2834.2	P	4867.1	P	5314.3	P	3820.6	P	7501.8	P	SPAC3H8.07c	prefoldin (subunit 3)	0	prefoldin (subunit 3) (5 others); similar to S. cerevisiae YGR078C
	1776522_at		-0.3	D	-0.3	D	0.1	NC	0.2	NC		-0.1	NC	-0.2	NC	-0.3	NC	-0.3	NC		5705.9	P	2846	P	6031.5	P	5103.7	P	4980.7	P	4361.1	P	5242.1	P	5716.1	P	SPBC2G2.16	mannose-6-phosphate isomerase (predicted)	0	mannose-6-phosphate isomerase (predicted); similar to S. cerevisiae YER003C
	1780021_at		-0.2	NC	0	NC	0.3	NC	0.6	I		0.1	NC	-0.1	NC	1.9	I	1.6	I		2079.3	P	1635.3	P	2077.9	P	2277.3	P	820.8	P	2892.8	P	666.9	P	3466.1	P	SPAC23D3.02	AAA family ATPase	rfc2	AAA family ATPase (49 others); replication factor C complex (7 others); involved in DNA replication (activation) (11 others); similar to S. cerevisiae YJR068W
	1770608_at		-0.1	NC	0	NC	-0.3	NC	-0.2	NC		0.1	NC	-0.1	NC	0.2	NC	0	NC		2625.4	P	1141	P	2210.2	P	1642.6	P	2224.5	P	2292.1	P	1804.4	P	2769.2	P	SPAC9G1.13c	Myb family	0	Myb family (16 others); DNA binding (48 others); involved in histone acetylation (ISS) (2 others); similar to S. cerevisiae YGR002C
	1772265_at		-0.7	NC	1	NC	-1.4	D	0.3	NC		0	NC	0.1	NC	-0.5	NC	-0.2	NC		82	P	33.3	P	78.1	P	27.3	P	73.1	P	64.5	P	42	P	67.3	P	SPBC21D10.08c	hypothetical protein	0	sequence orphan (422 others)
	1773618_at		0	NC	0.2	NC	-1.2	D	-1	D		0.2	NC	-0.1	NC	0.8	I	0.4	I		2658.7	P	520.6	P	2004	P	604.2	P	1157.6	P	1362.9	P	727.7	P	1730.7	P	SPAC23D3.01	PWWP domain protein	0	PWWP domain protein (2 others); localization chromatin (predicted) (19 others); similar to S. cerevisiae YLR455W (2 others); similar to S. pombe SPBC215.07C and SPBC29A3.13C (paralogs)
	1778965_at		-0.2	NC	-0.4	D	0.7	I	0.5	I		-0.1	NC	0	NC	0.5	I	0.6	I		5266.2	P	3680	P	4745.8	P	7310.6	P	3233.3	P	5153.8	P	3116.8	P	6010.7	P	SPCC338.07c	N-acetyltransferase complex (predicted)	0	N-acetyltransferase complex (3 others); TPR repeat protein (39 others); similar to S. cerevisiae YDL040C (1 others)
	1769507_at		0	NC	-0.9	D	0.2	NC	-0.7	D		0	NC	-0.2	NC	1.6	I	1.5	I		3102.4	P	901.6	P	2680.9	P	2450.3	P	1012.9	P	2884.3	P	901.3	P	3676.1	P	SPCC126.10	isoamyl acetate hydrolytic enzyme (predicted)	iah1	isoamyl acetate hydrolytic enzyme (predicted); similar to S. cerevisiae YOR126C
	1770722_at		0.1	NC	-0.3	D	-0.7	D	-1.1	D		0	NC	0	NC	0	NC	-0.1	NC		5824.9	P	1284.9	P	4288.9	P	2407	P	2932.6	P	3217	P	2569.7	P	4221.7	P	SPAC959.04c	mannosyltransferase (predicted)	0	mannosyltransferase (predicted) (11 others); involved in mannosylation (7 others); glycosyl transferase family 15 (5 others); involved in protein amino acid glycosylation (5 others); no apparent orthologs (135 others)
	1771867_at		-0.1	NC	-0.5	D	-0.1	NC	-0.5	D		-0.3	D	-0.1	NC	0.6	I	0.8	I		5799	P	2179.3	P	5122.8	P	4136.8	P	2407.8	P	4650.7	P	3040.3	P	5763.7	P	SPAC1783.02c	phosphate acyltransferase (predicted)	vps66	acyltransferase (predicted); 1 predicted transmembrane helix (92 others); similar to S. cerevisiae YPR139C
	1773365_at		-0.1	NC	-0.4	NC	-0.4	NC	-0.6	D		0.1	NC	0	NC	0.5	NC	0.4	NC		2141.5	P	755.6	P	1669.8	P	1311.6	P	996.7	P	1458.8	P	776.6	P	1500.4	P	SPCC1322.01	3-5 exonuclease for RNA 3 ss-tail (predicted)	0	3'-5' exonuclease for RNA 3' ss-tail; similar to S. cerevisiae YMR287C
	1774963_at		-0.1	NC	-1	D	-0.9	D	-1.8	D		0	NC	0	NC	0.4	NC	0.5	NC		4239.2	P	619.5	P	3304.1	P	1850.6	P	2020.4	P	3000.9	P	1800	P	3434.9	P	SPAC167.02	geranylgeranyltransferase (beta subunit) (PMID 8740421)	ptb1	geranylgeranyltransferase (beta subunit) (PMID:8740421); specificity type II proteins (PMID:8740421); similar to S. cerevisiae YPR176C
	1778636_at		-0.1	NC	-0.2	NC	-0.9	D	-1.1	D		0.3	NC	-0.1	NC	0.4	NC	0	NC		3131.8	P	782.9	P	2532.8	P	1319.8	P	3355.5	P	3501.7	P	2474.4	P	4095.7	P	SPAC6F6.09	conserved eukaryotic protein	0	conserved eukaryotic protein (236 others); no apparent S. cerevisiae ortholog (482 others)
	1773481_at		-0.3	D	-0.3	D	-1.4	D	-1.4	D		-0.1	NC	-0.1	NC	0	NC	0.1	NC		5248.7	P	824.5	P	5237.3	P	1446.4	P	3253.1	P	3257.2	P	3119.9	P	3909.7	P	SPBC887.13c	3-oxoacyl-(acyl-carrier-protein)-synthase (putative)	0	3-oxoacyl-[acyl-carrier-protein]-synthase; similar to S. cerevisiae YER061C
	1773694_at		0.2	NC	0.9	I	-0.7	D	-0.2	NC		-0.2	NC	-0.1	NC	1.7	I	1.6	I		195.4	P	86.5	P	148.7	P	68.7	P	80.9	P	258.8	P	55.5	P	310.7	P	SPAPB24D3.05c	pseudo ring cleavage dioxygenase	0	pseudo ring cleavage dioxygenase
	1779657_at		0	NC	-0.3	NC	-0.4	D	-0.9	D		0.1	NC	0	NC	-0.1	NC	-0.1	NC		4592.1	P	1210.8	P	3577.2	P	2324.2	P	2450.8	P	2503.8	P	2179	P	2944	P	SPAC23C11.01	hypothetical protein	0	hypothetical protein (130 others); similar to S. cerevisiae YIL090W; 10 predicted transmembrane helices (29 others)
	1776823_at		0	NC	0	NC	0.2	NC	0.2	NC		0.1	NC	-0.2	NC	0.6	I	0.3	I		4355.5	P	2187.9	P	3468	P	3650	P	2825.9	P	4357.5	P	2474.5	P	5404.7	P	SPAC11D3.04c	sequence orphan	0	sequence orphan (422 others) has transcript profile on microarray
	1777262_at		0.1	NC	-0.5	D	0.2	NC	-0.3	D		0	NC	0	NC	0.3	MI	0.3	I		3642.8	P	1537.8	P	2367.7	P	2547.5	P	2214.7	P	2744.6	P	1928.7	P	3091	P	SPCC736.03c	phenylalanyl-tRNA synthetase	0	phenylalanyl-tRNA synthetase; similar to S. cerevisiae YPR047W
	1771753_at		-0.4	D	-0.2	NC	-0.5	NC	-0.1	NC		0	NC	-0.1	NC	0.7	I	0.7	I		1208.1	P	545.9	P	1549	P	910.5	P	1081	P	1659.9	P	1005.1	P	2136.4	P	SPAC16A10.02	TREX complex (predicted)	0	TREX complex (predicted) (2 others); similar to S. cerevisiae YMR039C
	1771244_at		-0.2	D	-0.6	D	-0.8	D	-1	D		0.1	NC	-0.1	NC	0.8	I	0.5	I		3834	P	873.4	P	3732.2	P	1822.1	P	3114.8	P	5113.6	P	2776.9	P	6411.2	P	SPAC15A10.12c	conserved eukaryotic protein	0	conserved eukaryotic protein (236 others); no apparent S. cerevisiae ortholog (482 others)
	1771003_at		-0.5	D	-0.5	D	-0.3	NC	-0.3	D		0	NC	-0.2	NC	1	I	0.9	I		3537.6	P	1339	P	4084.1	P	3295.8	P	1985	P	4104.5	P	1835.4	P	5523.8	P	SPAC20G4.01	CCR4-Not complex	0	CCR4-Not complex (7 others); ATPase (6 others); AAA family (4 others); ATP binding (6 others); similar to S. cerevisiae YFL028C
	1777506_x_at		0.3	NC	0.3	NC	0.8	NC	0.7	I		0.1	NC	0	NC	0.9	NC	0.7	NC		15715.2	P	12891.3	P	10091.9	P	14866	P	9899.6	P	15949.1	P	7982.5	P	17839.9	P	SPAC1834.04	histone H3	hht1	histone H3 (2 others); histone fold (27 others); similar to S. pombe hht2 and hht3; amino terminus K9, K14, S8 are involved in centomeric silencing (IMP) (PMID:14561399) (2 others); similar to S. cerevisiae YBR010W and YNL031C (2 others)
	1778311_at		0.5	I	-0.1	NC	-0.1	NC	-0.7	NC		0.3	I	-0.1	NC	0.4	NC	-0.1	NC		2452.2	P	699.8	P	1222	P	1085.9	P	1291.1	P	1430.2	P	871.6	P	1775.4	P	SPAC1296.04	hypothetical protein	0	hypothetical protein (130 others); similar to S. cerevisiae YER046W; dysferlin-C terminal domain; localization peroxisome (predicted) (4 others) 2 N-terminal exons added 28-5-2002; similarity is *very low* but they are reciprocal best hits, also both seem to contain novel dysferlin-C terminal domain
	1775662_at		0.2	NC	0.4	MI	0.1	NC	0.4	NC		0.4	NC	0.1	NC	0.7	I	0.5	I		11379.3	P	6208.5	P	8338.1	P	7584.1	P	8118	P	12865.9	P	6605.5	P	13830.2	P	SPBC3B9.07c	localization DNA-directed RNA polymerase I complex (subunit) (PMID 10645483)	rpa43	DNA-directed RNA polymerase I complex (subunit) (PMID:10645483) (2 others); similar to S. cerevisiae YOR340C
	1778324_at		0.4	NC	0.3	NC	0.8	NC	0.8	I		0.1	NC	0.1	NC	0.8	NC	0.6	NC		14734.7	P	12175.9	P	9763.8	P	14289.6	P	10445.3	P	15272.9	P	8247.5	P	15847	P	SPAC1834.04	histone H3	hht1	histone H3 (2 others); histone fold (27 others); similar to S. pombe hht2 and hht3; amino terminus K9, K14, S8 are involved in centomeric silencing (IMP) (PMID:14561399) (2 others); similar to S. cerevisiae YBR010W and YNL031C (2 others)
	1772869_at		-0.4	D	-0.2	NC	-1.5	D	-1.2	D		-0.1	NC	0.1	NC	0.7	I	0.7	I		3872.8	P	795.4	P	4146.3	P	1312.3	P	2017.6	P	3781.1	P	1930.3	P	4076.5	P	SPAC31A2.08	mitochondrial ribosomal protein subunit yml41	mrp20	mitochondrial ribosomal protein subunit l23; similar to S. cerevisiae YDR405W
	1780127_at		-0.1	NC	0.1	NC	-1.7	D	-1.5	D		0	NC	0	NC	-0.6	D	-0.4	D		3961.8	P	616	P	3544.6	P	862.5	P	3768.2	P	2819.3	P	3538	P	3114.3	P	SPAC1556.04c	cytidine deaminase	pcd1	cytidine deaminase; similar to S. cerevisiae YLR245C care not azr1
	1778648_at		-0.1	NC	0	NC	-1	D	-1	D		0.2	NC	0	NC	-0.3	NC	-0.4	D		13443.9	P	3272.3	P	11555.3	P	4425.4	P	13583.1	P	9745	P	10347.7	P	11742.6	P	SPAC23C4.11	F-type ATPase subunit J (predicted)	#N/A	#N/A
	1779120_at		-0.2	NC	-0.7	D	-0.9	D	-1.3	D		0.1	NC	0.1	NC	0.9	I	0.8	I		5244.7	P	1034.2	P	4916.1	P	2205.1	P	3194.9	P	6032	P	2477.8	P	6545.3	P	SPBC27B12.07	conserved yeast protein	0	conserved yeast protein (11 others); similar to S. cerevisiae YLR283W additional C terminal exon TR:D1022299
	1778385_at		-0.1	NC	-0.1	NC	-1.3	D	-1.4	D		0.2	NC	0	NC	-0.3	D	-0.6	D		11024	P	1873.9	P	10213.7	P	2903.8	P	12570.5	P	9704.4	P	11420	P	10077.5	P	SPAC4F8.10c	calponin homology (CH) domain	0	calponin homology (CH) domain (5 others); similar to S. cerevisiae YOR367W
	1780028_at		-0.3	D	-0.3	D	-0.3	NC	-0.4	D		0.1	NC	0.1	NC	0.5	I	0.5	I		12576	P	4411.7	P	12613.5	P	8438.4	P	10363.9	P	17357.9	P	9012.3	P	16976.8	P	SPAC11E3.07	vacuolar ATP synthase (subunit E) (predicted)	vma4	vacuolar ATP synthase (subunit E) (predicted) (8 others); V-type ATPase (E subunit) (10 others); vacuolar proton pump component (9 others); V1 sector (4 others); similar to S. cerevisiae YOR332W
	AFFX-r2-Sp-SRB4-M_at		-0.2	NC	0.7	I	-0.3	NC	0.7	NC		-0.2	NC	0	NC	1.1	NC	1.2	MI		475.1	P	369.6	P	519.7	P	274.7	P	301.4	P	641.1	P	270.7	P	755.6	P	S. pombe NOTE=CONTROL DEF=SRB4 RNA polymerase II holoenzyme component (5, M, 3 represent transcript regions 5 prime, Middle, and 3 prime respectively)
	1776175_at		-0.1	NC	0.1	NC	-1.3	D	-1.2	D		0.2	MI	0.1	NC	0.5	I	0.5	I		4290	P	1016.9	P	3184.5	P	1290.2	P	3691.1	P	5232.3	P	2610.3	P	5258.8	P	SPAC3H5.04	U1 snRNP component	aar2	U1 snRNP component (1 others); similar to S. cerevisiae YBL074C
	1777591_at		-0.1	NC	-0.2	NC	-0.6	D	-0.7	D		0.2	I	0.1	NC	0.4	I	0.2	NC		7555.2	P	2258.2	P	6109.2	P	4243.8	P	5107.1	P	6699.5	P	3812.3	P	6914.8	P	SPAC1834.10c	sequence orphan	0	sequence orphan (422 others)
	1778916_at		0.7	I	-0.7	D	-0.5	D	-1.9	D		0	NC	0	NC	-0.3	D	-0.4	D		3314.3	P	384.4	P	1462.3	P	918.4	P	1247.5	P	1002.7	P	1127.7	P	1181.3	P	SPBC1709.16c	conserved protein (mainly bacterial fungal and plant)	0	conserved protein (mainly bacterial fungal and plant); no apparent S. cerevisiae ortholog (482 others); oxidoreductase (predicted) (10 others); involved in aromatic compound metabolism (predicted)
	1778991_at		-0.1	NC	0.2	NC	-0.7	D	-0.5	NC		-0.1	NC	-0.2	NC	2.4	I	2.3	I		405.8	P	123.2	P	421.5	P	224.8	P	82.5	P	559.2	P	77.4	P	698.5	P	SPCC1840.10	ribonucleoprotein (RNP) complex	lsm8	ribonucleoprotein (RNP) complex (22 others); similar to S. cerevisiae YJR022W
	1771181_at		-0.3	NC	0.3	NC	-0.2	NC	0	NC		2.1	NC	1.2	NC	-4.9	NC	-3.6	D		13.2	P	14.2	P	21.8	P	15.4	P	20.1	P	2.1	A	3.5	A	0.2	A	SPMIT.09	ATPase (subunit 8)	#N/A	#N/A
	1777750_at		1.2	I	0.7	NC	-2.8	D	-3.4	D		0.4	I	0.3	NC	-2	D	-2.3	D		1974.3	P	70	P	651	P	54.8	P	517.3	P	77.9	P	324.8	P	86.3	P	SPAPB8E5.10	sequence orphan	#N/A	#N/A
	1770473_at		-0.2	NC	-0.1	NC	0.4	NC	0.5	I		-0.3	NC	-0.3	NC	1.2	I	1.5	I		1033.5	P	788.3	P	921	P	1157.4	P	369.3	P	1020.4	P	378.9	P	1435.6	P	SPBC2G2.10c	hypothetical protein	0	sequence orphan (422 others)
	1773324_at		-0.3	D	-0.3	D	-0.4	NC	-0.4	NC		0.2	NC	0.1	NC	1.4	I	1.3	I		4415.7	P	1815.8	P	4239.5	P	3283.1	P	2905.4	P	7969	P	2260.7	P	8443.3	P	SPBC1778.07	methyltransferase (predicted)	0	methyltransferase (predicted) (13 others); similar to S. cerevisiae YNL092W and YMR209C
	1775182_at		-0.1	NC	-0.1	NC	-0.9	D	-1.1	D		0.1	NC	0.1	NC	-0.3	NC	-0.2	NC		4602.8	P	1289.8	P	3944	P	1793	P	2776.9	P	2596.3	P	2628.8	P	2665.9	P	SPAC4G8.08	mitochondrial carrier	0	mitochondrial carrier (9 others); similar to S. cerevisiae YJL133W and YKR052C (1 others)
	1775360_at		0.1	NC	0.1	NC	0.4	NC	0.3	NC		-0.1	NC	0.1	NC	0.1	NC	0.4	NC		1811	P	1029.2	P	1269.2	P	1438.2	P	1135.9	P	1548.7	P	1145.8	P	1727.5	P	SPBC30D10.11	N-acetylglucosaminyl transferase component (predicted)	gpi1	N-acetylglucosaminyl transferase component (predicted); 6 predicted transmembrane helices (21 others); predicted N-terminal signal sequence (275 others); essential (PMID:9046095) (188 others); similar to S. cerevisiae YGR216C
	1773215_at		-0.1	NC	-0.4	NC	-0.9	D	-1.2	D		0	NC	0.1	NC	0.7	I	0.9	I		3306.4	P	664.4	P	3052	P	1286.2	P	2237.3	P	4269.8	P	2011.3	P	4677.6	P	SPBC1709.04c	cyclophilin (PMID 12651004)	cyp3	cyclophilin (PMID:12651004) (8 others); involved in mRNA splicing (predicted) (56 others); peptidyl-prolyl cis-trans isomerase (PMID:12651004) (10 others); functional ortholog of human USA-Cyp (predicted) (PMID:12651004); localization nucleus (PMID:12651004) (43 others); no apparent S. cerevisiae ortholog (482 others)
	1775817_at		0	NC	0.3	NC	-0.6	D	-0.3	NC		0.5	I	0	NC	1.1	I	0.6	I		4715.6	P	1847.2	P	3512.5	P	1838.1	P	5311	P	8485.8	P	2807.3	P	9083.8	P	SPBC31E1.03	ubiquitin family protein	hub1	ubiquitin-like protein modifier Hub1; essential (PMID:15569151) (188 others); ubiquitin family protein (18 others); similar to S. cerevisiae YNR032C-A
	1777500_at		0.6	I	-0.5	D	-1	D	-1.9	D		0	NC	0	NC	-0.2	NC	-0.1	NC		5502.4	P	741.7	P	3038.6	P	1429.7	P	4135	P	4796.2	P	4347.7	P	5171.9	P	SPAC10F6.04	involved in microtubule-based process (regulation) (predicted)	0	involved in microtubule-based process (regulation) (predicted) (1 others); regulator of condensation (RCC1) domains; similar to S. cerevisiae YAL020C
	1780205_at		-0.3	NC	-0.1	NC	-1.6	D	-1.3	D		0	NC	-0.1	NC	0.1	NC	0	NC		2801.6	P	549.4	P	2666.1	P	731.3	P	2421.2	P	2187.4	P	1867.1	P	2551.9	P	SPBC365.09c	transcription factor (predicted)	0	zinc finger protein (211 others); zf-C2H2 type (35 others); similar to S. cerevisiae YOR077W
	1774899_at		-0.3	D	-0.6	D	-0.4	D	-0.9	D		0.2	NC	0	NC	-0.1	NC	-0.3	NC		2696.3	P	758.9	P	2399.9	P	2138.6	P	2780.1	P	2284.9	P	2215.6	P	2616.8	P	SPCC1183.03c	frataxin homolog	0	frataxin homolog; similar to S. cerevisiae YDL120W
	1773697_at		-2	D	-0.9	D	-3.5	D	-2.4	D		-1.9	D	-0.2	NC	-3.3	D	-1.5	D		1719.6	P	183.5	P	5657.3	P	436	P	750.1	P	260.8	P	2651.9	P	348	P	SPCC1442.01	guanyl-nucleotide exchange factor activity	ste6	guanyl-nucleotide exchange factor activity (15 others); RasGEF; involved in conjugation (PMID:3185514) (13 others); similar to S. cerevisiae YLR310C (1 others); src (SH3) homology domain (20 others)
	1774793_at		-1.5	D	-0.4	D	-0.5	NC	0.5	NC		-0.2	NC	0.1	NC	1.2	I	1.6	I		282.7	P	215.8	P	744.4	P	358.3	P	295.2	P	961.3	P	296.7	P	995.8	P	SPBC19F8.01c	septin	spn7	septin (6 others)
	1769953_at		-0.2	NC	0.9	I	-0.3	NC	0.7	I		0.3	NC	0.1	NC	0.4	I	0.1	NC		3763.8	P	3157.1	P	3309.6	P	2964.2	P	2449.7	P	3305.8	P	1616.8	P	3819.7	P	SPAC4C5.01	haloacid dehalogenase (predicted)	0	haloacid dehalogenase (predicted); similar to S. pombe SPCC1020.07 (paralog); similar to S. cerevisiae YKL033W-A (1 others)
	1778803_at		-0.1	NC	-0.1	NC	-0.4	NC	-0.3	D		-0.1	NC	0	NC	0.4	NC	0.4	NC		1308.1	P	487.2	P	1094	P	697	P	934.1	P	1060.5	P	886.6	P	1262.8	P	SPAPB1A10.15	involved in sterol metabolism (predicted)	0	Arv1-like family protein; similar to S. cerevisiae YLR242C; 4 predicted transmembrane helices (36 others)
	1776713_at		-0.3	D	0.2	NC	0	NC	0.5	I		0.2	NC	-0.1	NC	0.3	NC	-0.1	NC		7263.6	P	4873.5	P	7020.5	P	5926.5	P	6645.3	P	6326.6	P	4871.8	P	8353.5	P	SPAC328.10c	40S ribosomal protein (S5)	rps502	40S ribosomal protein (S5) (1 others); similar to S. cerevisiae YJR123W (1 others)
	1777411_at		0.3	NC	-0.9	D	0.3	NC	-0.9	D		-0.3	NC	-0.3	D	2.1	I	2.2	I		1435.9	P	421.6	P	884	P	1000.4	P	227.2	P	825.2	P	193.2	P	1243.8	P	SPBC947.06c	transporter	0	membrane transporter (46 others); similar to S. pombe SPAC11D3.05 and SPCC794.04C and SPCC569.05C and SPBC36.03C and SPBC36.01C and SPBC36.02C and SPBC530.02 and SPBC530.15c and SPBC1348.05 and SPAPB1A11.01 and SPAC750.02c and SPCC576.17c and SPCC965.13 and SPBPB2B2.16c and SPAC17C9.16c and SPBC609.04 and SPCC1529.01 and SPBC409.08 and SPAC17A2.01; similar to S. cerevisiae YBR008C and YGR138C and…
	1771543_at		-0.1	NC	0	NC	-0.5	D	-0.5	D		0.1	NC	0.1	NC	0.6	I	0.7	I		5258.1	P	1786.8	P	4410.6	P	2398.5	P	3819	P	6484.4	P	3250.3	P	6201.2	P	SPAC30.02c	polynucleotide kinase (predicted)	0	polynucleotide kinase (predicted); RNA polymerase II elongator associated protein (predicted); similar to S. cerevisiae YKL110C
	1773817_at		0.2	NC	-0.7	D	-0.2	NC	-1	D		-0.4	NC	0.1	NC	-0.6	D	-0.3	NC		5460	P	1248	P	3566.7	P	2704.4	P	3575.1	P	3425.8	P	3825	P	3499.3	P	SPAC56F8.16	transcription factor (predicted)	esc1	transcription factor (predicted) (42 others); involved in sexual differentiation (PMID:8381348) (5 others); basic helix-loop-helix (bHLH) (3 others); DNA binding (48 others); no apparent orthologs (cannot be distinguished) (70 others)
	1778114_at		0.3	I	0.4	I	-0.7	D	-0.6	D		0.1	NC	0.1	NC	0.5	I	0.6	I		4465.1	P	1277.3	P	2546.3	P	1539.6	P	2025.5	P	3428.5	P	1720.7	P	3314.3	P	SPBC16E9.18	phosphatidylserine decarboxylase proenzyme 1	0	phosphatidylserine decarboxylase proenzyme 1; similar to S. cerevisiae YNL169C (1 others); similar to S. pombe SPAC25B8.03
	1770950_at		-0.3	D	0.1	NC	0.1	NC	0.5	NC		0	NC	0.1	NC	-0.1	NC	0	NC		9223.1	P	6134.4	P	9043.3	P	8390.7	P	9444.9	P	10052.5	P	8608.1	P	11464.7	P	SPBC13E7.04	F1-ATPase delta subunit predicted	atp16	F1-ATPase delta subunit predicted; similar to S. cerevisiae YDL004W
	1773830_at		-0.3	D	-0.4	NC	-0.6	D	-0.8	D		0	NC	0	NC	0.2	NC	0.2	NC		3493.5	P	1178.8	P	3399.9	P	2103.1	P	2207.8	P	2726.6	P	1970	P	2694.6	P	SPAC17A5.02c	RNA lariat debranching enzyme (PMID 9001235)	dbr1	RNA lariat debranching enzyme (PMID:9001235); non-essential (PMID:10982890) (237 others); functionally complemented by human DRB1 (PMID:10982890); similar to S. cerevisiae YKL149C we predict different C-terminal
	1774407_at		-0.1	NC	0.1	NC	-0.3	D	-0.1	NC		0.1	NC	0.3	I	-0.7	D	-0.3	D		5311.6	P	2135	P	4388.2	P	3053.6	P	3168.4	P	2604.6	P	2655	P	2105.4	P	SPCC1494.07	hypothetical protein	0	hypothetical protein (130 others); similar to S. cerevisiae YMR259C; S. cerevisiae YMR259C has a peroxisomal targeting signal
	1777380_at		-0.3	D	0	NC	0	NC	0.4	I		-0.1	NC	0	NC	0.3	I	0.4	I		1800	P	1199.7	P	1854.9	P	1744.6	P	2104.1	P	3202.1	P	2256.2	P	3697.2	P	SPBC1703.14c	DNA topoisomerase activity	top1	DNA topoisomerase activity; non-essential (PMID:6090122) (237 others); similar to S. cerevisiae YOL006C
	1779300_at		-0.2	NC	0.2	NC	-1.6	D	-1.2	D		0	NC	0.2	NC	-0.1	NC	0	NC		5213.5	P	984.5	P	4802	P	1272	P	3277.4	P	3770.4	P	3000.2	P	4139.5	P	SPBC16H5.09c	glycosyl transferase family 15	0	glycosyl transferase family 15 (5 others); similar to S. pombe SPCC777.07 and SPBC19C7.12c; similar to S. cerevisiae YOR099W and YKR061W and YJL139C and YDR483W and YBR205W and YBR199W and YPL053C (2 others)
	1769744_at		0.1	NC	-0.6	D	0	NC	-0.8	D		-0.1	NC	0	NC	0	NC	0.2	NC		4202.4	P	1055.5	P	3161.2	P	2578.5	P	1873.2	P	2299.2	P	2020.9	P	2783.5	P	SPAC9G1.06c	src (SH3) homology domain	cyk3	src (SH3) homology domain (20 others); involved in cytokinesis (predicted) (13 others); localization contractile ring (pers. comm. Matthew Lord and Thomas D. Pollard); similar to S. cerevisiae YDL117W; non-essential (pers. comm. Matthew Lord and Thomas D. Pollard) (237 others)
	1776700_at		-0.2	NC	-0.1	NC	0.1	NC	0.1	NC		0.1	NC	-0.2	NC	1.2	I	1	I		2968.6	P	1508.9	P	2698.5	P	2460.6	P	1663.8	P	3398.4	P	1325	P	4274.5	P	SPAC1A6.05c	phospholipase (predicted)	0	phospholipase (predicted) (11 others); patatin domain (3 others); similar to S. cerevisiae YKR089C and YOR081C (1 others)
	1776892_at		-0.2	NC	0.2	NC	-0.3	NC	0.1	NC		0	NC	0	NC	1	I	0.9	I		6107.9	P	3176.6	P	5954.9	P	3937.3	P	4110.5	P	8964.8	P	3540.1	P	9713.2	P	SPCC1840.11	exosome (RNase complex)	0	exosome (RNase complex) (10 others); localization cytoplasm (43 others); localization nucleolus (30 others); RNA binding domain (S1); similar to S. cerevisiae YNL232W
	1779230_at		-0.2	NC	-0.1	NC	-0.4	NC	-0.3	NC		0	NC	0	NC	0.1	NC	0.2	NC		10910.4	P	4409.6	P	9613.4	P	6329	P	8227	P	10028.4	P	7270.8	P	10954.8	P	SPAC1851.02	fatty acyltransferase	0	fatty acyltransferase; 1-acylglycerol-3-phosphate O-acyltransferase activity; predicted N-terminal signal sequence (275 others); 1 predicted transmembrane helix (92 others); involved in sphingolipid metabolism (3 others); involved in sphingolipid biosynthesis; similar to S. cerevisiae YDL052C
	1769656_at		0	NC	-0.1	NC	0.2	NC	0.1	NC		0.1	NC	0.1	NC	1	I	0.8	I		2804.9	P	1423.3	P	2314.1	P	2329.4	P	3844.2	P	7320.6	P	3051.1	P	8149.9	P	SPAC19A8.14	conserved protein (broad species distribution)	0	aminoacyl-tRNA hydrolase (predicited); UPF0099 family; similar to S. cerevisiae YBL057C
	1770505_at		-0.2	NC	-0.1	NC	-0.4	NC	-0.1	NC		-0.1	NC	0	NC	0.3	NC	0.4	NC		2520	P	962.2	P	2379.5	P	1467.3	P	1470.6	P	2014.1	P	1391.5	P	2428.4	P	SPCC1620.05	Rab geranylgeranyltransferase (alpha subunit) (predicted)	0	Rab geranylgeranyltransferase (alpha subunit) (predicted); similar to S. cerevisiae YJL031C
	1770994_at		-0.3	D	-0.6	D	-0.3	D	-0.6	D		0.1	NC	0	NC	0.4	I	0.2	NC		5414.6	P	1682.7	P	5331.9	P	4935.1	P	3479.4	P	3922.5	P	2700.8	P	4488	P	SPBC19C7.07c	tRNA-splicing endonuclease (subunit) (predicted)	0	tRNA-splicing endonuclease (subunit) (3 others); similar to S. cerevisiae YAR008W
	1771640_at		-0.1	NC	-0.5	D	-0.4	D	-0.9	D		-0.1	NC	-0.2	NC	0	NC	-0.2	NC		5390.2	P	1334.2	P	4666.1	P	3003.5	P	4311.6	P	3755.6	P	3188.6	P	5233.6	P	SPAC12G12.12	NST UDP-galactose transporter	0	NST UDP-galactose transporter; 6 predicted transmembrane helices (21 others); predicted N-terminal signal sequence (275 others); no apparent S. cerevisiae ortholog (482 others)
	1772107_at		0	NC	-0.4	D	0.4	MI	0.1	NC		0.3	NC	0.1	NC	1.3	I	0.9	I		5870.3	P	3079.7	P	5315.4	P	5921.9	P	5220.6	P	11893.6	P	3858.7	P	13525.6	P	SPAC1093.02	pyridoxamine 5-phosphate oxidase (predicted)	0	pyridoxamine 5'-phosphate oxidase (predicted) (1 others); similar to S. cerevisiae YBR035C
	1773192_at		-0.1	NC	0.5	I	-0.9	D	-0.2	NC		-0.1	NC	0	NC	0.4	NC	0.4	NC		2924.3	P	1128.5	P	2520.2	P	1206.6	P	1040.4	P	1426.1	P	890.3	P	1712.1	P	SPBC725.17c	RNA polymerase I component (predicted)	rrn11	RNA polymerase I component (predicted); similar to S. cerevisiae YML043C
	1777849_at		0.1	NC	-0.1	NC	-0.4	D	-0.6	D		0.1	NC	0.1	NC	0.4	I	0.4	I		6703.7	P	2246.5	P	5135.7	P	3358.4	P	4823.7	P	6676.4	P	4233.2	P	7612.8	P	SPAC30C2.05	involved in intracellular protein transport	erv14	COPII-coated vesicle associated (predicted); 3 predicted transmembrane helices (42 others); predicted N-terminal signal sequence (275 others); similar to S. pombe SPAC2C4.05; similar to S. cerevisiae YBR210W and YGL054C (1 others)
	1777869_at		0.4	NC	-0.4	D	0.5	I	-0.1	NC		-0.3	NC	-0.1	NC	1.5	I	1.7	I		1708.8	P	755.1	P	1032.1	P	1333.8	P	623.6	P	2110.7	P	646.1	P	2401.2	P	SPAC8E11.05c	hypothetical protein	0	sequence orphan (422 others)
	1778152_at		0.2	NC	-0.4	D	0.2	NC	-0.5	NC		0.2	NC	-0.2	NC	1.8	I	1.3	I		3526.2	P	1051.6	P	2151.4	P	2324.9	P	1176.4	P	3378.4	P	844.3	P	4174.1	P	SPAC22A12.13	phosphatidylinositol N-acetylglucosaminyltransferase complex (predicted)	0	phosphatidylinositol N-acetylglucosaminyltransferase complex (predicted); predicted N-terminal signal sequence (275 others); 1 predicted transmembrane helix (92 others); localization ER membrane (ISS) (26 others); similar to S. cerevisiae YDR437W
	1778901_at		-0.1	NC	-0.1	NC	-0.2	NC	-0.2	NC		0.2	NC	-0.1	NC	0.9	I	0.6	I		6031.8	P	2773.6	P	5611.9	P	3562.1	P	4359.4	P	6035.5	P	3530.6	P	7678.6	P	SPAC2F7.15	mitochondrial ribosomal protein small subunit s24	rsm24	mitochondrial ribosomal protein small subunit S24; similar to S. cerevisiae YDR175C
	1780225_at		0	NC	-0.1	NC	-0.3	NC	-0.4	D		0	NC	0	NC	0.9	NC	1	I		4805.3	P	1777.2	P	3937.7	P	2679.7	P	1864.4	P	3727.6	P	1724.5	P	4239.4	P	SPBC16A3.12c	triglyceride lipase-cholesterol esterase (predicted)	0	triglyceride lipase-cholesterol esterase (predicted) (2 others); similar to S. cerevisiae YKL140W (2 others); similar to S. pombe SPCC1672.09
	1772759_at		-0.1	NC	0	NC	-1.5	D	-1.5	D		0.2	NC	-0.1	NC	0.4	I	0.1	NC		2910.4	P	487.7	P	2451.7	P	688.9	P	1868.6	P	2003.3	P	1315.6	P	2417.3	P	SPCC1450.05c	RNA polymerase II holoenzyme component (PMID 11572939)	rox3	RNA polymerase II holoenzyme component (PMID:11572939) (12 others); mediator complex subunit (PMID:11572939) (14 others); involved in regulation of RNA polymerase II activity; similar to S. cerevisiae YBL093C
	1773260_at		0	NC	-0.2	MD	-1.3	D	-1.5	D		0.1	NC	0	NC	-0.5	D	-0.5	D		4316.7	P	573.5	P	3531.4	P	1014.7	P	3029.1	P	1998.7	P	2435.5	P	2225.8	P	SPAC27D7.08c	methyltransferase (predicted)	0	DUF890 domain; no apparent S. cerevisiae ortholog (482 others)
	1777090_at		0.9	I	0.1	NC	0.4	I	-0.2	NC		0.2	NC	0	NC	0.6	I	0.4	I		2796.8	P	1207	P	1382.6	P	1688	P	2221.2	P	3110.9	P	1926.7	P	3674.3	P	SPBC30D10.08	mitochondrial nucleoid protein	mgm101	mitochondrial nucleoid protein; similar to S. cerevisiae YJR144W
	1772109_at		-0.2	NC	0	NC	-1.7	D	-1.5	D		0.1	NC	0.1	NC	1.5	I	1.4	I		2897.8	P	551.6	P	2776.3	P	779	P	1058.2	P	3263.5	P	974.7	P	3547.4	P	SPAC4F10.12	sequence orphan	0	sequence orphan (422 others); predicted N-terminal signal sequence (275 others)
	1773090_at		-0.2	NC	0	NC	-0.5	D	-0.4	NC		-0.3	NC	-0.1	NC	1.3	I	1.5	I		1001.2	P	445.9	P	935.3	P	586.7	P	300	P	769.7	P	305.1	P	937	P	SPAC27D7.04	pterin-4-alpha-carbinolamine dehydratase (predicted)	omt2	4-alpha-hydroxytetrahydrobiopterin dehydratase (predicted); similar to S. cerevisiae YHL018W
	1775325_at		-0.1	NC	-0.6	D	-0.5	D	-1.2	D		0.1	NC	-0.2	NC	0.4	NC	0.1	NC		3371.4	P	689.5	P	2700.4	P	1494.9	P	2230.2	P	2762.6	P	1922.8	P	3834.7	P	SPBC365.13c	Ran-GTPase-binding protein	hba1	Ran-GTPase-binding protein; similar to S. cerevisiae YIL063C deletion induces nuclear accumulation of Pap1p and Sty1p (PMID:12896976)
	1776230_at		0.2	NC	-0.1	NC	0.9	I	0.7	I		0.4	I	0.1	NC	0.3	I	0.1	NC		10210.4	P	7651.7	P	7548.1	P	11794.8	P	11735.4	P	12530.6	P	8168.2	P	13517.3	P	SPBC19F5.04	aspartate kinase (predicted)	0	aspartate kinase (predicted); involved in threonine biosynthesis (1 others); involved in methionine metabolism (5 others); aspartate kinase activity; localization unknown (8 others); similar to S. cerevisiae YER052C
	1776592_at		-0.2	NC	-0.4	D	0.7	I	0.4	I		0.3	I	0	NC	1.1	I	0.8	I		8288.2	P	5030.8	P	7119.4	P	9748	P	6150.2	P	11687.3	P	4381.4	P	13215.9	P	SPBC418.01c	bifunctional enzyme	his4	1-(5-phosphoribosyl)-5-[(5-phosphoribosylamino)methylideneamino]imidazole-4-carboxamideisomerase (1 others); bifunctional enzyme (3 others); glutamine amidotransferase (1 others); similar to S. cerevisiae YBR248C
	1769956_at		-0.1	NC	-0.4	D	-0.4	NC	-0.8	D		-0.1	NC	0	NC	0.5	I	0.7	I		5917.5	P	1336.9	P	4471.8	P	2707.4	P	2702.8	P	4577.1	P	2699.2	P	5391.1	P	SPBC29A10.15	origin recognition complex (subunit 1) (PMID 8618924)	orc1	origin recognition complex (subunit 1) (5 others); AT hook protein (7 others); AAA family ATPase (49 others); BAH domain (2 others); similar to S. cerevisiae YML065W; Cdc18/Cdc6 family
	1774865_at		-0.3	MD	-0.1	NC	0.1	NC	0.4	NC		0	NC	0	NC	1	I	1	I		3914.5	P	2689.8	P	3696.7	P	3717.2	P	2390.8	P	5898.2	P	2220.3	P	6128.6	P	SPCPB16A4.04c	methyltransferase (predicted)	0	methyltransferase (predicted) (13 others); similar to S. cerevisiae YDL201W
	1778289_at		-0.3	D	0	NC	-0.4	D	-0.3	NC		-0.1	NC	0	NC	-0.1	NC	0.2	NC		12945.9	P	5447	P	12256.4	P	8178.8	P	7796.3	P	9223.5	P	7615.5	P	10248.3	P	SPAC1B3.01c	uracil phosphoribosyltransferase (predicted)	0	uracil phosphoribosyltransferase (predicted) (2 others); similar to S. cerevisiae YHR128W (2 others)
	1769348_at		-0.2	NC	-0.3	NC	-0.4	D	-0.6	D		0	NC	0.1	NC	0.4	I	0.4	I		6641.6	P	2032.5	P	5870.9	P	3621.1	P	4438.7	P	6445.4	P	4197.4	P	6549.6	P	SPAC1296.05c	cyclin	0	cyclin (12 others); no apparent S. cerevisiae ortholog (482 others)
	1774386_at		-0.1	NC	-0.3	NC	-1	D	-1.4	D		-0.3	NC	-0.2	MD	1	I	1.1	I		1686.7	P	269	P	1314.5	P	522.4	P	531.7	P	1185.4	P	607.2	P	1573.7	P	SPBC776.12c	serinethreonine protein kinase	hsk1	protein kinase Hsk1p; Cdc7 subfamily; Hsk1-Dfp1 kinase complex (PMID:11739743); similar to S. cerevisiae YDL017W (1 others)
	1778427_at		-0.1	NC	-0.1	NC	-0.6	D	-0.6	D		-0.2	NC	-0.1	NC	-0.1	NC	-0.1	NC		7007.6	P	2014.9	P	6581.4	P	3028	P	3433.8	P	3878.2	P	3565.8	P	4557.6	P	SPBC13G1.13	transcription factor TFIIH complex (PMID 14534314)	tfb2	transcription factor TFIIH complex subunit Tfb2 (PMID:14534314); similar to S. cerevisiae YPL122C
	1779301_at		-0.2	NC	0.1	NC	-1.7	D	-1.3	D		-0.1	NC	0.1	NC	0.2	NC	0.5	I		1283.5	P	255	P	1154.5	P	434.6	P	544.1	P	1002.5	P	562	P	960	P	SPAC12B10.08c	hypothetical protein	0	hypothetical protein (130 others); UPF0021 family (1 others); similar to E. coli cell cycle protein mesJ; no apparent orthologs (135 others); related to S. pombe SPBC2G5.03
	1770822_at		-0.6	D	-0.3	D	-0.3	NC	0	NC		0	NC	0	NC	0.7	I	0.7	I		3754.4	P	2018.4	P	4694.8	P	3542	P	3534.1	P	5481.2	P	3105.5	P	6408.8	P	SPAC30.03c	translin-like protein	0	translin-like protein; DNA binding (48 others); involved in meiotic recombination (predicted) (7 others); non-essential (PMID:12618370) (237 others); no apparent S. cerevisiae ortholog (482 others)
	1770989_at		-0.3	D	-0.3	NC	-1.2	D	-1.2	D		0	NC	-0.3	D	0.5	I	0.3	NC		5197.2	P	1087.9	P	5165.4	P	1867.8	P	2270.2	P	3057.3	P	1982.8	P	4004	P	SPCC553.07c	translesion DNA repair polymerase (predicted)	0	DinB translesion DNA repair polymerase; PCNA binding motif (pers. comm. Charly Chahwan); zinc finger protein (pers. comm. Charly Chahwan) (211 others); no apparent S. cerevisiae ortholog (482 others) added missed C-terminal exon (pers. comm. Charly Chahwan); GO:0000785 is Rad17-dependent
	1772628_at		0.1	NC	-0.7	D	-1.1	D	-1.9	D		0.1	NC	0.2	NC	0.2	NC	0.3	NC		1637.7	P	250.9	P	1310.3	P	472.6	P	713.4	P	934.3	P	526.8	P	974.8	P	SPBC3D6.04c	coiled-coil (predicted)	mad1	mitotic checkpoint protein Mad1; coiled-coil (predicted) (96 others); similar to S. cerevisiae YGL086W mitotic arrest deficient 1
	1769755_at		0	NC	-0.5	D	-1.1	D	-1.5	D		-0.1	NC	0.2	NC	-0.2	NC	0.1	NC		4723.1	P	779.9	P	3800.3	P	1344.9	P	2552.4	P	3123.2	P	2514.7	P	2960	P	SPAC6F12.14	anaphase-promoting complex (APC) (PMID 10526233)	cut23	anaphase-promoting complex (APC) (PMID:10526233) (12 others); TPR repeat protein (39 others); similar to S. cerevisiae YHR166C mutant (cut23-194) is sterile; mutant (cut23-194) is blocked at metaphase
	1770771_at		-0.3	NC	0.3	NC	-1.6	D	-1	D		0.1	NC	0.1	NC	0.9	I	1	I		3658.3	P	789.5	P	3551.5	P	926.5	P	2023.8	P	4979.2	P	2168.9	P	5237.2	P	SPAC3H1.03	conserved eukaryotic protein	0	conserved eukaryotic protein (236 others); transcriptional regulator (predicted) (37 others); no apparent S. cerevisiae ortholog (482 others)
	1773801_at		-0.1	NC	0.1	NC	-1.7	D	-1	D		0.1	NC	-0.4	NC	0.8	NC	0	NC		316.6	P	46.8	A	292.7	P	67	P	120.8	P	98.7	P	99	P	165.1	P	SPCC11E10.03	coiled-coil (region) (predicted)	0	dynactin complex subunit (predicted); coiled-coil (region) (predicted) (96 others); similar to S. cerevisiae YMR294W
	1770931_at		0.6	I	-0.3	NC	1.7	I	0.9	I		0	NC	-0.2	NC	1.8	I	1.7	I		423.1	P	427.1	P	254.4	P	705	P	130	P	457.9	P	121.8	P	628.1	P	SPCC16C4.06c	tRNA pseudouridylate synthase (putative)	0	tRNA pseudouridylate synthase (putative) (2 others); involved in tRNA modification (9 others); similar to S. cerevisiae YPL212C and YGL063W (2 others)
	1771283_at		-0.1	NC	-0.1	NC	-1.3	D	-1.3	D		0.2	NC	0	NC	-0.5	D	-0.5	D		9506.7	P	1808.6	P	7617.5	P	2875.8	P	6436.8	P	4677.5	P	5310.7	P	5272.6	P	SPCC1450.06c	arsenate reductase (glutaredoxin) activity	grx3	arsenate reductase (glutaredoxin) activity (1 others); glutaredoxin (4 others); monothiol glutaredoxin (2 others); thioltransferase; similar to S. cerevisiae YBR014C and YDL010W; 1 predicted transmembrane helix (92 others)
	1776453_at		0.2	NC	-0.4	D	0.2	NC	-0.4	D		0.1	NC	0	NC	0.8	I	0.7	MI		6444.5	P	2498.5	P	4360.6	P	4239.6	P	2941.8	P	4874	P	2314.8	P	5527	P	SPBC3H7.01	WD repeat protein	spo14	WD repeat protein (123 others); essential (PMID:3442824) (188 others); 1 predicted transmembrane helix (92 others); similar to S. cerevisiae YNR026C
	1774364_at		0.1	NC	-0.1	NC	-0.2	NC	-0.2	NC		0	NC	0.2	NC	0.8	I	1.1	I		2964	P	1280.5	P	2540.7	P	1747	P	1092.2	P	2328.8	P	962.1	P	2255.5	P	SPBC887.14c	DNA helicase (5-3) (PMID 12058079)	pfh1	pif1 helicase homolog Pfh1; essential (188 others); similar to S. cerevisiae YHR031C and YML061C
	1774788_at		0	NC	0.1	NC	-0.4	NC	-0.3	NC		0	NC	0.1	NC	1.1	I	1	I		1969.4	P	799.4	P	1689.9	P	1042.3	P	903.3	P	1887.4	P	703.4	P	2235.9	P	SPBP16F5.06	localization nucleolus (predicted)	0	rrm RNA recognition motif (73 others); similar to S. cerevisiae YOL144W
	1771185_at		0.1	NC	-0.1	NC	-0.1	NC	-0.3	NC		0.1	NC	0.1	NC	1.2	I	1.1	I		9330	P	3454.7	P	6958.8	P	5616.1	P	5324.3	P	11899.7	P	4289.9	P	12976.7	P	SPCC576.07	coatomer (zeta subunit) (predicted)	ret3	coatomer (zeta subunit) (predicted) (5 others); similar to S. cerevisiae YPL010W
	1773604_at		-0.1	NC	-0.4	D	0.1	NC	-0.2	NC		0	NC	-0.1	NC	0.9	I	0.8	I		6488.4	P	2988.9	P	5381.3	P	5525.6	P	4110.3	P	7258.6	P	3344.7	P	8602.9	P	SPAC13G6.11c	mevalonate kinase activity (predicted)	erg12	mevalonate kinase activity (predicted); similar to S. cerevisiae YMR208W
	1773752_at		0.1	NC	-0.3	NC	-0.2	NC	-0.7	D		-0.2	NC	-0.2	NC	0.2	NC	0.2	NC		2434.6	P	962.8	P	1686.7	P	1770.4	P	1470.4	P	1765.8	P	1461.4	P	2438	P	SPCC553.04	cyclophilin	cyp9	cyclophilin (8 others); peptidyl-prolyl cis-trans isomerase (10 others); no apparent S. cerevisiae ortholog (482 others)
	1776250_at		-0.3	D	-0.3	NC	-0.4	NC	-0.2	NC		0.1	NC	0.1	NC	-0.2	NC	0	NC		5612.3	P	2212.1	P	5503.8	P	3661.7	P	4810.9	P	5042.2	P	3931.3	P	5275.7	P	SPCC970.10c	zinc finger protein	0	zinc finger protein (211 others); zf-C3HC4 type (RING finger) (51 others); E3 ubiquitin ligase (predicted) (PMID:12535539); similar to S. pombe SPCC1919.15; involved in protein ubiquitination (predicted) (6 others); involved in histone H2B monoubiquitination (predicted) (PMID:12535538) (1 others); similar to S. cerevisiae YDL074W
	1776446_at		0	NC	-0.2	NC	-0.2	NC	-0.3	D		0.2	NC	-0.1	NC	0.8	I	0.5	I		8677.7	P	3261.7	P	7104.8	P	5831.6	P	5817.1	P	8280	P	4898.5	P	10217.8	P	SPAC23C4.08	GTPase	rho3	GTPase, Rho family; similar to S. cerevisiae YIL118W; C-terminal CAAX motif coordinate change 31.034.2003 N-terminal exon removed
	1769417_at		-0.4	D	0.6	I	-0.7	D	0.2	NC		-0.1	NC	0.1	NC	-0.4	NC	-0.1	NC		2559.9	P	1457.9	P	2606	P	1521.9	P	2218.5	P	2311.4	P	2199	P	2442	P	SPBC1709.13c	histone lysine methyltransferase (predicted)	0	histone lysine methyltransferase (predicted) (10 others); SET domain (12 others); similar to S. cerevisiae YPL208W and YHL039W; similar to S. pombe SPAC3C7.09
	1770955_at		-0.1	NC	-0.2	NC	-0.5	D	-0.7	D		0	NC	0.1	NC	-0.4	D	-0.3	NC		2937.4	P	862.2	P	2718.9	P	1446.2	P	2607.4	P	2032.2	P	2218.7	P	2008.7	P	SPAC6G10.02c	kelch repeat protein	tea3	kelch repeat protein (4 others); coiled-coil (predicted) (96 others); similar to S. pombe tea1 (paralog); similar to S. cerevisiae YHR158C and YGR238C (1 others); involved in NETO (PMID:12007420); involved in septum positioning (PMID:12007420); localization cell ends (PMID:12007420) (7 others); involved in cell polarity (10 others); predicted cell end marker required to activate polarized cell gr…
	1772895_at		-0.2	NC	0.4	NC	-0.1	NC	0.3	NC		0.2	I	0.1	NC	0.2	I	0.1	NC		10770.6	P	5443.5	P	8780	P	6635	P	10835.7	P	13037.5	P	8177.1	P	14211.6	P	SPAC13G6.04	TIM22 inner membrane protein import complex	tim8	TIM22 inner membrane protein import complex (5 others); similar to S. cerevisiae YJR135W-A
	1773581_at		-0.3	D	0	NC	0.4	MI	0.7	I		0	NC	0	NC	2.4	I	2.2	I		1836.9	P	1407	P	2371.7	P	2045.7	P	586.4	P	2918.7	P	491.6	P	3398.2	P	SPAC25H1.05	meiotic expression upregulated	meu29	meiotic expression upregulated (23 others); no apparent orthologs (135 others); predicted N-terminal signal sequence (275 others); 2 predicted transmembrane helices (46 others)
	1776408_at		-0.4	D	-0.1	NC	-0.4	D	-0.1	NC		-0.1	NC	-0.1	NC	0.6	I	0.6	I		4202.9	P	1987	P	4535.8	P	2927.2	P	2668.2	P	4215.8	P	2521.2	P	5228.1	P	SPBC17D1.03c	exosome (RNase complex) (predicted)	0	exosome (RNase complex) (predicted) (10 others); involved in rRNA processing (predicted) (48 others); similar to S. cerevisiae YCR035C
	1774267_at		-0.1	NC	-0.5	D	-0.3	NC	-0.7	D		0.2	NC	0.1	NC	0.8	I	0.7	I		1384.6	P	399.9	P	1554.2	P	884.3	P	897.2	P	1833.3	P	700	P	1839.1	P	SPBC31E1.05	RNA export mediator	0	RNA export mediator (predicted); NES (predicted) (ISS) (3 others); similar to S. cerevisiae YDL207W
	1773663_at		-0.2	NC	-0.2	NC	0.3	NC	0.1	NC		0.3	I	0	NC	2.1	I	1.6	I		3079.2	P	1587.4	P	2864.7	P	2639.2	P	1453.6	P	4341.5	P	1067.9	P	5055	P	SPAC2F7.14c	exosome (RNase complex) (predicted)	0	exosome (RNase complex) (predicted) (10 others); similar to S. cerevisiae YHR069C
	1776669_at		-0.3	NC	0.6	I	-0.1	NC	1	I		0	NC	0.1	NC	0.3	NC	0.5	NC		609.5	P	336.8	P	543.1	P	402.9	P	528.1	P	508.2	P	427.4	P	567.2	P	SPAC3F10.10c	pheromone M-factor receptor (PMID 8380233)	map3	pheromone M-factor receptor (PMID:8380233); predicted N-terminal signal anchor (10 others); 6 predicted transmembrane helices (21 others); similar to S. cerevisiae YKL178C overlaps C-term of SPAC3F10.09, possibility of splicing at codon 316
	1777365_at		-0.4	D	0.2	NC	-0.3	NC	0.1	NC		0.3	NC	0.2	NC	-0.1	NC	-0.2	NC		3177.9	P	864.8	P	2360.7	P	2107.7	P	2398.5	P	3326	P	2720.4	P	2780.8	P	SPBC19C2.03	DNA-directed RNA polymerase (I, II, and III subunit)	rpc10	DNA-directed RNA polymerase (I, II, and III subunit) (9 others); abc10-alpha; essential (188 others); similar to S. cerevisiae YHR143W-A
	1773452_at		-0.1	NC	0	NC	0.2	NC	0.2	NC		0.2	I	0	NC	0.2	NC	-0.1	NC		12128.5	P	6901.3	P	10404.8	P	10938.2	P	11503.3	P	12409.7	P	8886.5	P	13873.5	P	SPBC26H8.06	arsenate reductase (glutaredoxin) activity (predicted)	grx5	arsenate reductase (glutaredoxin) activity (predicted) (1 others); glutaredoxin (4 others); monothiol glutaredoxin (2 others); PICOT domain (1 others); similar to S. cerevisiae YDR098C and YER174C
	1775987_at		-0.2	NC	-0.1	NC	-0.5	D	-0.3	NC		0.1	NC	0	NC	0.5	I	0.4	I		7603.1	P	2694.9	P	6424.1	P	4245.3	P	5597	P	8009.4	P	4481.2	P	8826.2	P	SPAC23H4.07c	localization signal recognition particle (beta subunit) (predicted)	srp102	signal recognition particle receptor (beta subunit) (predicted); predicted N-terminal signal sequence (275 others); similar to S. cerevisiae YKL154W
	1773448_at		-0.1	NC	-0.5	D	-1.1	D	-1.5	D		0.1	NC	-0.1	NC	0.7	I	0.5	I		3820	P	529	P	2916.6	P	1136.1	P	2177.4	P	3532.5	P	1890.2	P	4151	P	SPAC4G9.13c	retromer complex (predicted)	vps26	retromer complex (predicted); similar to S. cerevisiae YJL053W
	1776201_at		-0.2	NC	-0.3	NC	-1	D	-1.5	D		0	NC	-0.1	NC	0.5	I	0.4	NC		2023.9	P	280.7	P	1644.7	P	593.7	P	849.2	P	1325	P	816.3	P	1691.3	P	SPAC17H9.06c	serine-rich protein	0	serine-rich protein (32 others); localization nucleus (GFP) (43 others); sequence orphan (422 others)
	1778602_at		1.1	I	-0.6	D	-2.1	D	-3.5	D		0.1	NC	-0.2	NC	-1.5	D	-1.8	D		11565	P	456.4	P	4654	P	872.2	P	8544.5	P	2630.1	P	7116.3	P	3389.3	P	SPAC3C7.05c	glycosyl hydrolase family 76	0	glycosyl hydrolase family 76 (1 others); alpha-1,6-mannanase (predicted) (1 others); similar to S. pombe SPCC970.02; similar to S. cerevisiae YKL046C and YMR238W (1 others)
	1773925_at		0	NC	-0.1	NC	-0.3	NC	-0.3	NC		0.1	NC	0	NC	1.2	I	1.3	I		10572.9	P	4311.7	P	7319.4	P	5889	P	3331	P	8085.8	P	2779.2	P	8618.7	P	SPAC23C11.13c	xanthine phosphoribosyltransferase (predicted)	0	xanthine phosphoribosyltransferase (predicted); involved in purine nucleotide biosynthesis (predicted); similar to S. cerevisiae YDR399W and YJR133W
	1773004_at		0.2	NC	0	NC	-0.4	NC	-0.4	NC		0.1	NC	0.1	NC	-0.6	D	-0.5	D		15569.3	P	5952	P	11186.8	P	8797.2	P	15283.7	P	9564.6	P	11427.8	P	10575.5	P	SPBC29A10.13	F0-ATPase subunit D	atp7	F0-ATPase subunit D; similar to S. cerevisiae YKL016C
	1777427_at		-0.4	D	0	NC	-1.6	D	-1.3	D		0	NC	-0.1	NC	0.5	I	0.4	I		3459.6	P	649.7	P	3469.4	P	1032	P	1894.7	P	3047.3	P	1669.6	P	3422.6	P	SPBC32F12.05c	involved in mRNA splicing (predicted)	cwf12	involved in mRNA splicing (predicted) (56 others); complexed with Cdc5p (PMID:11884590) (42 others); similar to S. cerevisiae YJR050W
	1775029_at		0	NC	0.2	NC	-1.1	D	-0.9	D		0.2	NC	0	NC	0.1	NC	0	NC		3527.9	P	1012.3	P	2561	P	1300.3	P	2545.4	P	2612.8	P	2052.1	P	2992.7	P	SPAC30D11.09	conserved eukaryotic protein	cwf19	conserved eukaryotic protein (236 others); zinc finger protein (inferred from context) (211 others); complexed with Cdc5p (PMID:11884590) (42 others); similar to S. cerevisiae YGR093W (1 others)
	1771216_at		0	NC	0	NC	-2	D	-2.3	D		0.3	NC	0	NC	0.2	NC	0	NC		2104.6	P	179.9	P	1653.9	P	224.7	P	1897	P	1771.4	P	1348.4	P	2190.8	P	SPAC22F3.11c	hypothetical protein	0	sequence orphan (422 others)
	1774379_at		-0.2	NC	0.4	NC	0.4	NC	0.9	I		0.1	NC	0.1	NC	1	I	0.9	I		5376	P	3836.2	P	4261.5	P	3858.8	P	4913.8	P	9131.4	P	4041.9	P	9870.8	P	SPAC4F8.03	hypothetical protein	0	UPF0023 family protein; conserved eukaryotic protein (236 others); UPF0023 family; disease associated, Shwachman-Bodian-Diamond syndrome; similar to S. cerevisiae YLR022C
	1775356_at		0.5	NC	-0.3	NC	-0.2	NC	-1	D		0.2	NC	-0.2	NC	1.3	I	0.9	I		4930.7	P	1177.6	P	2933.5	P	2146.8	P	1988.3	P	3821.4	P	1526.2	P	4816.6	P	SPAC1002.04c	transcription initiation factor activity	taf11	transcription initiation factor Taf11; histone fold (27 others); similar to S. cerevisiae YML015C
	1769315_at		-0.2	NC	-0.2	NC	0.2	NC	0	NC		-0.1	NC	-0.2	D	0.6	I	0.6	MI		2032.2	P	1094.1	P	1799.2	P	1746.9	P	1394.8	P	2335.3	P	1431.3	P	3357.3	P	SPBC32H8.10	cyclin-dependent protein kinase (PMID 12475973)	cdk9	cyclin-dependent protein kinase (PMID:12475973) (3 others); P-TEFb factor; similar to S. cerevisiae YPR161C; functional homolog of S. cerevisiae YPR161C
	1777698_at		0.7	I	-0.1	NC	-0.1	NC	-0.9	D		-0.1	NC	0.1	NC	0.6	I	0.7	I		7328.4	P	1721.5	P	3479.1	P	2996.3	P	2887.5	P	5009.5	P	2696.8	P	5156.5	P	SPAC12B10.16c	conserved protein	0	conserved protein (26 others); no apparent S. cerevisiae ortholog (482 others); conserved in bacteria (6 others); predicted N-terminal signal sequence (275 others)
	1777288_at		0.2	NC	-0.4	NC	-1.5	D	-1.9	D		0.2	NC	0	NC	0	NC	-0.2	NC		8087.9	P	997.7	P	5307.8	P	1668.4	P	4181.5	P	3437.8	P	3106.6	P	4274.2	P	SPAC6F6.13c	conserved protein	0	conserved protein (26 others); similar to S. pombe SPAC607.08c; similar to S. cerevisiae YFL034W (1 others)
	1771146_at		0	NC	-0.8	NC	-1.5	D	-2.4	D		0.1	NC	0	NC	0.3	NC	0.1	NC		2437.6	P	236.7	P	1983	P	651.9	P	1173.1	P	1433.3	P	955.4	P	1683.9	P	SPBC685.05	phosphatidylinositol N-acetylglucosaminyltransferase subunit H (predicted)	0	pig H subunit (predicted); 1 predicted transmembrane helix (92 others); predicted N-terminal signal sequence (275 others); similar to S. cerevisiae YNL038W
	1769588_at		-0.2	NC	0.1	NC	0.2	NC	0.6	I		0.2	NC	-0.1	NC	1.5	I	1.2	I		4047.5	P	2981.3	P	3674.5	P	3758.3	P	1999.7	P	4806.4	P	1479	P	6149	P	SPAC1071.12c	low molecular weight phosphotyrosine protein phosphatase (PMID 7961734)	stp1	low molecular weight phosphotyrosine protein phosphatase (PMID:7961734); overexpression suppresses cdc25-22 (PMID:7961734); non-essential (PMID:7961734) (237 others); deletion mutant has no obvious phenotype (PMID:7961734); dual specificity phosphatase (PMID:7654712); involved in cell cycle regulation (predicted) (PMID:7654712) (8 others); similar to S. cerevisiae YPR073C
	1771556_at		0	NC	-0.5	D	-0.3	D	-1	D		0.2	NC	0.1	NC	0.6	I	0.6	I		2747.4	P	683.9	P	2299.6	P	1353.1	P	2688.8	P	3875.1	P	2024.2	P	4167.2	P	SPAC1952.03	OTU-like cysteine protease	0	OTU-like cysteine protease (1 others); similar to S. cerevisiae YHL013C
	1772270_at		-0.2	NC	0	NC	-1.3	D	-1.2	D		0	NC	0.1	NC	0.3	I	0.4	NC		2777.9	P	436.1	P	2101.7	P	730.7	P	1435.2	P	1562.2	P	981.6	P	1671.3	P	SPCC736.09c	similar to translin-associated protein x	0	DNA repair protein (predicted) (4 others); translin family; no apparent S. cerevisiae ortholog (482 others); non-essential (PMID:12618370) (237 others)
	1779884_at		0	NC	-0.5	D	-1.3	D	-2	D		0.1	NC	-0.5	D	0.4	I	-0.2	NC		1351.6	P	202.8	P	1059.9	P	425	P	1031.5	P	951.8	P	686	P	1511.3	P	SPAC458.06	WD repeat protein	0	WD repeat protein (123 others); no apparent S. cerevisiae ortholog (482 others)
	1770980_at		-0.1	NC	-0.1	NC	0.5	I	0.7	I		0.1	NC	0	NC	0.8	I	0.6	I		9409.3	P	6844.8	P	8039.1	P	10565.7	P	5973.2	P	10004.6	P	4817	P	11202.5	P	SPBC29A10.16c	cytochrome b5 (predicted)	0	cytochrome b5 (predicted) (1 others); similar to S. cerevisiae YNL111C (1 others)
	1770679_at		0.8	I	-0.4	D	0.8	I	-0.3	NC		0	NC	0	NC	1.5	I	1.7	I		2452	P	992.3	P	1283.9	P	1785.1	P	446.5	P	1576.7	P	521.5	P	2011.6	P	SPCC794.06	TDT malic acid transporter	0	TDT malic acid transporter; no apparent S. cerevisiae ortholog (482 others)
	1772036_at		-0.2	NC	-0.2	NC	-1.6	D	-1.6	D		-0.3	NC	0	NC	-0.7	D	-0.5	D		6423.6	P	833.2	P	5545.1	P	1505.2	P	4301.9	P	3127.9	P	3533.5	P	3508.5	P	SPBC36.11	hypothetical protein	0	sequence orphan (422 others); coiled-coil (region) (predicted) (96 others)
	1773357_at		-0.3	NC	0.1	NC	-1	D	-0.5	D		-0.2	NC	-0.1	NC	-0.4	NC	-0.4	NC		2362.5	P	795.3	P	2513.7	P	1015.8	P	1323.2	P	1220.3	P	1269.3	P	1367.8	P	SPBC543.06c	DEADDEAH box helicase	0	DEAD/DEAH box helicase (60 others); ATP-dependent (19 others); RNA helicase (predicted) (24 others); similar to S. cerevisiae YHR169W
	1771594_at		0.7	I	-0.8	D	0.3	NC	-1.1	D		0.2	NC	-0.2	NC	0.6	I	0.2	NC		818.7	P	193.1	P	435	P	424.2	P	334.4	P	442.2	P	266.4	P	554.8	P	SPAC328.08c	chaperone activity	0	chaperone activity (13 others); tubulin specific chaperone (cofactor C) (predicted) (4 others); TBCC family; CARP domain; similar to S. cerevisiae YPL241C
	1776138_at		0.2	NC	-0.3	NC	0.1	NC	-0.3	NC		0.3	NC	0.1	NC	1	I	0.6	I		2084.2	P	851.7	P	1249	P	1544.8	P	900.3	P	1806.1	P	701.5	P	1957.7	P	SPAC17G8.01c	tRNA ligase (predicted)	0	tRNA ligase (predicted); similar to S. cerevisiae YJL087C overlaps and extends orf SPAC6C3.09c which has similar to tRNA ligase, no met initiation codon near 5' end in this frame and splicing uncertain
	1774215_at		0.1	NC	-0.1	NC	0.4	NC	0.1	NC		0.4	I	0.1	NC	0.8	I	0.5	I		4480.1	P	2420.5	P	3024.4	P	3688.8	P	3195.4	P	4729.5	P	1854.8	P	5179.7	P	SPAC328.09	mitochondrial carrier (predicted)	0	mitochondrial carrier (9 others); 2-oxoadipate and 2-oxoglutarate transporter; similar to S. cerevisiae YOR222W and YPL134C
	1776703_at		0.7	I	0.4	I	0	NC	-0.2	NC		0.1	NC	0.3	I	-0.7	D	-0.5	D		8778.4	P	4206	P	5124.8	P	5083	P	8210.3	P	6550.1	P	6101.2	P	6759.6	P	SPBC1271.10c	membrane transporter	0	membrane transporter (46 others); unknown specificity (22 others); non-essential (PMID:12618370) (237 others); similar to S. cerevisiae YNR055C
	1772161_at		-0.3	D	-0.1	NC	-1.2	D	-0.9	D		0.2	NC	-0.1	NC	0.5	NC	0	NC		3677.4	P	966.5	P	4136.3	P	1416.9	P	2875.1	P	3239.7	P	2207.1	P	4092.3	P	SPAC3G6.02	conserved eukaryotic protein	dss1	conserved eukaryotic protein (236 others); involved in proteolysis (ISS) (3 others); similar to S. cerevisiae YDR363W-A; disease associated, cancer (7 others)
	1778675_at		0	NC	-0.5	D	-0.6	D	-1	D		-0.2	NC	-0.2	NC	0.6	I	0.7	I		2519.1	P	435.1	P	1935.7	P	1067.2	P	1116.9	P	2115.7	P	1197.5	P	2687.5	P	SPAC458.07	transcription initiation factor activity	tfa1	transcription factor TFIIE (alpha subunit) (PMID:11041002) (1 others); TFIIEA; essential (PMID:15743411) (188 others); similar to S. cerevisiae YKL028W
	1780123_at		0	NC	2.2	I	-1.1	D	1	I		0	NC	0.1	NC	0	NC	0.1	NC		1333.5	P	1508.5	P	1000.6	P	345.2	P	880.5	P	1099.1	P	780.1	P	1119.4	P	SPCC18.10	pyridoxine-pyridoxal-pyridoxamine kinase	0	pyridoxine-pyridoxal-pyridoxaminekinase; similar to S. pombe SPAC6F6.11C (paralog); similar to S. cerevisiae YNR027W and YEL029C
	1770714_at		-0.3	D	0.1	NC	-1.6	D	-1.3	D		-0.1	NC	0	NC	-0.7	D	-0.4	NC		2985.3	P	618	P	2963.6	P	832.7	P	1691	P	1264.7	P	1583.9	P	1397.9	P	SPBC29A3.14c	telomerase catalytic subunit (PMID 9774280)	trt1	telomerase reverse transcriptase 1 protein Trt1 (PMID:9774280); similar to S. cerevisiae YLR318W alternative splicing putative using 27386 acceptor -from embl record /EXPERIMENTAL
	1771476_at		0.1	NC	-0.5	NC	-0.2	NC	-0.8	D		0.2	NC	-0.1	NC	1.4	I	1.2	I		2026.9	P	540.3	P	1392.4	P	1131.9	P	758.6	P	1843.5	P	589.2	P	2309.2	P	SPAC4F10.05c	lipoate-protein ligase B (predicted)	0	lipoate-protein ligase B; similar to S. cerevisiae YLR239C
	1776798_at		0.4	NC	0	NC	-0.6	NC	-1.1	NC		-0.1	NC	0.2	NC	0.9	I	1.4	I		181.8	P	87.9	A	101.1	P	102.3	M	51.8	A	156.5	P	57.1	A	185.2	P	SPAC10F6.15	Pfam-B_8647 domain	B8647-4	Pfam-B_8647 domain (3 others); possibly S. pombe specific (78 others)
	1772767_at		-0.1	NC	0.6	I	-0.1	NC	0.6	I		0.2	NC	0.1	NC	0.7	I	0.6	I		6183.3	P	4503.5	P	4482.3	P	4043.7	P	4509.6	P	6771.6	P	3160.7	P	6840.3	P	SPAC22E12.13c	60S ribosomal protein L24-3 (L30)	rpl2403	60S ribosomal protein L24-3 (L30); similar to S. cerevisiae YGL031C and YGR148C and YLR009W (2 others)
	1774800_at		-0.3	D	0.2	NC	-1.2	D	-0.6	D		0	NC	0.3	NC	-0.6	D	-0.5	NC		2518.4	P	857.7	P	2430.1	P	992.6	P	2268.4	P	1461.7	P	1694	P	1458.3	P	SPBC24C6.02	DEADDEAH box helicase	0	DEAD/DEAH box helicase (60 others); ATP-dependent (19 others); RNA helicase (predicted) (24 others); helicase C-terminal domain (26 others); similar to S. cerevisiae YFL002C; involved in 35S transcript processing (predicted) (1 others)
	1773717_at		0.1	NC	-0.5	D	-0.7	D	-1.2	D		-0.1	NC	0	NC	0	NC	0	NC		11556.9	P	2269.4	P	8016.2	P	5216	P	5440.9	P	5611.1	P	5183.4	P	6888.2	P	SPAC1805.16c	purine nucleoside phosphorylase (predicted)	0	purine nucleoside phosphorylase (predicted); similar to S. cerevisiae YLR209C
	1774272_at		0.1	NC	-0.3	NC	-0.1	NC	-0.6	NC		-0.4	D	-0.3	NC	0.6	I	0.6	I		2344.9	P	710.8	P	1768.7	P	1128.1	P	1005.7	P	1197.4	P	1014.2	P	1966.6	P	SPAC343.13	glutamyl-tRNA amidotransferase (predicted)	0	glutamyl-tRNA amidotransferase; PET112 family; similar to S. cerevisiae YBL080C
	1778908_at		-0.1	NC	0	NC	-0.3	NC	-0.2	NC		0.1	NC	0.1	NC	0.5	I	0.6	I		2996.2	P	1189.7	P	2660.7	P	1543.2	P	1330.7	P	2032.3	P	1098	P	2300.4	P	SPAC1B2.05	MCM complex subunit	mcm5	MCM complex subunit (5 others); AAA family ATPase (49 others); similar to S. cerevisiae YLR274W
	1772382_at		0.1	NC	0.3	NC	-1.8	D	-1.7	D		-0.4	D	0.1	NC	-0.9	D	-0.5	D		2660.8	P	371.4	P	2041.6	P	429.1	P	952.2	P	710.6	P	1005.7	P	728.3	P	SPBC13E7.10c	transcription factor TFIIIB complex (PMID 12682361)	brf1	transcription factor TFIIIB complex (PMID:12682361) (1 others); similar to S. cerevisiae YGR246C; TATA-dependent pathway (PMID:12682361)
	1780149_at		0	NC	-0.2	NC	-1.2	D	-1.2	D		0.1	NC	0	NC	1.3	I	1.2	I		4522.4	P	862.6	P	3603.3	P	1389.7	P	718.4	P	1929.2	P	633	P	2229.9	P	SPBC32H8.08c	mannosyltransferase (predicted)	0	mannosyltransferase (predicted) (11 others); involved in mannosylation (7 others); glycosyl transferase family 15 (5 others); involved in protein amino acid glycosylation (5 others); similar to S. cerevisiae YNL029C and YIL085C (1 others); similar to S. pombe SPBC1773.08C (paralog)
	1777801_at		-0.8	NC	0.2	NC	-0.6	NC	0.4	NC		-0.2	NC	-0.6	NC	0.2	NC	-0.8	NC		49.9	P	32.8	P	77.5	P	35.7	A	34.9	A	30.8	A	32.8	P	48.1	P	SPAC343.07	RNA-binding protein	0	RNA-binding protein (74 others); rrm RNA recognition motif (73 others); no apparent S. cerevisiae ortholog (482 others); similar to S. pombe crp79
	1777822_at		0	NC	-0.4	D	-0.8	D	-1.3	D		0.1	NC	-0.1	NC	-0.5	D	-0.7	D		1346.3	P	283.2	P	1095.8	P	528.8	P	1407.6	P	900.4	P	1188.3	P	1156.8	P	SPAC1952.17c	TBC domain protein	0	TBC domain protein (12 others); GTPase activating protein (34 others); target Rab-like GTPase (predicted) (9 others); no apparent S. cerevisiae ortholog (482 others)
	1773137_at		-0.1	NC	-0.6	D	-0.3	NC	-1.1	D		-0.1	NC	0.2	NC	-0.9	D	-0.5	D		1809.3	P	475.3	P	1532.2	P	1229.3	P	1375.2	P	912.3	P	1164.7	P	890.1	P	SPCC23B6.03c	phosphotidylinositol kinase	tel1	phosphotidylinositol kinase; involved in telomere maintenance (9 others); involved in telomerase-dependent telomere maintenance (1 others); similar to S. cerevisiae YBL088C
	1774076_at		-0.1	NC	0.5	I	-2.4	D	-1.6	D		0.1	NC	0.2	NC	-0.3	NC	-0.4	MD		7925	P	1201	P	6809.9	P	1199.8	P	4770.4	P	3962.4	P	3808.2	P	4024.3	P	SPCC24B10.18	conserved eukaryotic protein	#N/A	#N/A
	1771848_at		0.6	I	-0.6	D	0.2	NC	-0.9	D		0.2	NC	-0.2	D	0.1	NC	-0.3	NC		1996.3	P	452.1	P	1007	P	1239.7	P	1975.7	P	1711.8	P	1454.6	P	2351.5	P	SPAC328.04	AAA family ATPase	0	AAA family ATPase (49 others); CDC48/PAS1/SEC18 family; similar to katanin; similar to S. cerevisiae YPL074W
	1774795_at		-1	NC	-0.9	NC	-0.5	MD	-0.6	NC		-0.8	NC	1	NC	-1.2	NC	0.1	NC		46	P	15.3	A	59	P	63.4	P	27.5	P	36	P	51	P	28.5	P	SPCC1919.11	src (SH3) homology domain	0	src (SH3) homology domain (20 others); BAR domain (2 others); conserved eukaryotic protein (236 others); no apparent S. cerevisiae ortholog (482 others)
	1779989_at		0	NC	0.1	NC	-1.6	D	-1.6	D		0.1	NC	0.3	NC	-0.4	D	-0.3	NC		3955.6	P	613.3	P	2909.2	P	889.6	P	1832.7	P	1834.9	P	1650.5	P	1716	P	SPAC12B10.12c	involved in DNA repair (PMID 12807767)	rhp41	DNA repair protein (PMID:12807767) (4 others); XP-C family (1 others); repairosome (predicted); similar to S. cerevisiae YER162C and YDR314C (1 others)
	1775616_at		0.2	I	-0.5	D	-0.8	D	-1.5	D		-0.3	D	-0.2	NC	-0.5	D	-0.3	NC		4838.9	P	829.7	P	3485.8	P	1690.8	P	1601.1	P	1501.8	P	2026.5	P	1944.8	P	SPAC30D11.01c	alpha-glucosidase	0	alpha-glucosidase (3 others); glycosyl hydrolase family 31 (3 others); predicted N-terminal signal sequence (275 others); similar to S. pombe SPAPB24D3.10c and SPAC922.02c; no apparent orthologs (cannot be distinguished) (70 others)
	1778949_at		0.1	NC	-0.4	NC	-1.5	D	-2.1	D		0.2	NC	0	NC	0.4	I	0.1	NC		2058.3	P	260.3	P	1558.5	P	474.3	P	1406.4	P	1723.2	P	1132.1	P	2059.5	P	SPAC1782.03	conserved eukaryotic protein	0	conserved eukaryotic protein (236 others); similar to human microfibrillar-associated protein 1; no apparent S. cerevisiae ortholog (482 others)
	1775100_at		0.1	NC	-0.4	D	-1.5	D	-1.9	D		-0.1	NC	-0.1	NC	0.1	NC	0.2	NC		1153.8	P	152.9	P	852.5	P	325.1	P	451.6	P	583.5	P	444.7	P	655.6	P	SPBC1778.02	involved in telomere maintenance	rap1	telomere binding protein Rap1; Myb family (16 others); similar to S. cerevisiae YNL216W; BRCT domain (16 others); conserved eukaryotic protein (236 others) sequence updated: 22.05.01. N-terminal exon added Yasushi Hiraoka, pers comm
	1773773_at		0.2	NC	-0.3	NC	0.6	I	0.2	NC		0.2	NC	-0.3	D	1.3	I	0.9	I		1519	P	830.5	P	1030.9	P	1369.3	P	828.4	P	1696.4	P	665.8	P	2385.2	P	SPAC9.08c	steroid reductase (predicted)	0	steroid reductase (predicted); no apparent S. cerevisiae ortholog (482 others); predicted N-terminal signal sequence (275 others); 1 predicted transmembrane helix (92 others)
	1774920_at		-0.4	D	-0.7	D	-1.5	D	-1.9	D		-0.2	NC	-0.4	D	1.9	I	1.6	I		1648.6	P	189.8	P	1846.4	P	609.7	P	338.8	P	952.5	P	331.6	P	1731.7	P	SPBC1198.07c	glycosylhydrolase (predicted)	0	glycosylhydrolase (predicted) (1 others); similar to S. cerevisiae YMR238W (1 others); tandem duplication (27 others)
	1772119_at		0.2	NC	0.2	NC	0.5	I	0.6	I		0.3	I	0.2	NC	0.3	I	0.1	NC		13326.8	P	10208.2	P	9435.7	P	12868.1	P	12767.1	P	14794.3	P	8865.6	P	14854.6	P	SPAC9.07c	GTP binding	0	GTP binding (25 others); TGS domain; similar to S. cerevisiae YAL036C; GTP1/OBG family (5 others)
	1777829_at		-1.4	D	-1	NC	-4.6	D	-4.4	NC		0.4	I	-0.4	NC	0	NC	-0.9	D		1203.3	P	40.6	A	2446	P	98.8	P	586	P	328.4	P	415.3	P	570.7	P	SPAC32A11.01	hypothetical protein	0	conserved fungal protein (77 others); similar to S. cerevisiae YOR188W possible alternative for first splice donor sequence at 418 (gtatgg); orthology prediction, reciprocal Blast and PSI Blast (pers. comm. Maria Novatchkova)
	1773523_at		-0.1	NC	0.5	I	0.3	NC	0.9	I		0.3	NC	0.2	NC	-0.2	NC	-0.3	NC		3730.3	P	4369.3	P	3727.2	P	3206.5	P	7867.3	P	6570.7	P	5999.4	P	4650.5	P	SPAC27F1.06c	peptidyl-prolyl cis-trans isomerase (predicted)	0	peptidyl-prolyl cis-trans isomerase (predicted) (10 others); FKBP-type (1 others); similar to S. cerevisiae YLR449W and YML074C (1 others)
	1769542_at		-0.3	NC	0.4	NC	-0.7	D	-0.1	NC		0.3	I	0	NC	0.3	NC	-0.1	NC		2672.8	P	1274.7	P	2425.1	P	1480	P	1222.4	P	1120.5	P	842.5	P	1231.1	P	SPBC21H7.04	DEADDEAH box helicase	0	DEAD/DEAH box helicase (60 others); ATP-dependent (19 others); RNA helicase (predicted) (24 others); involved in rRNA processing (predicted) (48 others); localization nucleolus (predicted) (30 others); similar to S. cerevisiae YKR024C
	1776505_at		0.7	I	0	NC	2.1	I	1.4	I		0	NC	-0.1	NC	2.3	I	2.2	I		5185.1	P	6986.6	P	3040.7	P	9664.9	P	1810.3	P	8577.3	P	1984	P	10425.4	P	SPAC222.11	coproporphyrinogen III oxidase (predicted)	hem13	coproporphyrinogen III oxidase (predicted); similar to S. cerevisiae YDR044W
	1770585_at		1.4	I	-0.7	D	1.4	I	-0.7	NC		0.4	I	-0.3	D	0.4	I	-0.2	NC		3100.7	P	927.7	P	876.1	P	2473.5	P	4419.5	P	3489.9	P	2814.9	P	5021.4	P	SPCC1322.08	MAPK-activated protein kinase	srk1	MAPK-activated protein kinase (1 others); Sty1 SAPK cascade (7 others); phosphorylated by Sty1p (PMID:12080074); serine/threonine protein kinase (71 others); similar to S. cerevisiae YGL158W and YLR248W (1 others); involved in osmotic stress response (predicted) (PMID:10805732); involved in meiosis (regulation) (PMID:12080074) (14 others); RCK1 and RCK2 from Saccharomyces cerevisiae can suppress …
	1774286_at		-0.5	NC	-1	NC	-0.6	D	-1.4	NC		0	NC	0.1	NC	1	NC	0.9	NC		46.6	P	8	A	50.7	P	24.9	A	32.8	P	79.3	P	21.8	P	65.1	P	SPBC577.05c	sequence orphan	0	sequence orphan (422 others)
	1779437_at		-0.2	NC	0.1	NC	-0.4	NC	0.1	NC		0.3	NC	-0.4	NC	0.4	NC	0.1	NC		239.4	P	181.5	A	315.6	P	212.8	A	183.8	P	131.7	A	104	P	244	A	SPAC343.20	sequence orphan	0	sequence orphan (422 others) has transcript profile on microarray
	1776430_at		0.8	NC	0.5	NC	0.9	NC	0.6	NC		-0.8	NC	0.2	NC	-0.1	NC	0.6	NC		67.5	A	60.5	A	35.7	A	56.4	A	17.6	A	68	A	31.7	A	88.2	A	SPAC13F5.04c	sequence orphan	0	sequence orphan (422 others)
	1772630_at		-0.2	NC	0.5	NC	-1.1	NC	0.6	NC		0.3	NC	0.3	NC	1.5	NC	1.3	NC		157.6	P	129.2	P	161.1	P	149.9	P	72.6	M	274.4	P	62.8	A	229.1	P	SPBC83.04	anaphase-promoting complex (APC) (PMID 12477395)	apc15	anaphase-promoting complex (APC) (PMID:12477395) (12 others); similar to S. cerevisiae YIR025W
	1773167_at		-0.7	D	-0.8	D	1.5	I	1.4	I		-0.7	D	-0.4	D	1.9	I	2.1	I		413.2	P	505	P	510.7	P	1304.7	P	232.4	P	1218.4	P	349.6	P	1931.3	P	SPCC1393.13	conserved eukaryotic protein	0	conserved eukaryotic protein (236 others); DUF89 (1 others); similar to S. cerevisiae YMR027W (1 others); similar to S. pombe SPAC806.04C (paralog)
	1777078_at		-0.2	NC	-0.5	D	-0.7	NC	-1.1	D		0	NC	0	NC	0.4	I	0.3	MI		1353.1	P	358.4	P	1332.5	P	732.9	P	876.9	P	1395.9	P	907.8	P	1545.4	P	SPAC694.03	conserved fungal protein	0	conserved fungal protein (77 others); similar to S. cerevisiae YCL047C
	1777930_at		0.1	NC	-0.1	NC	-0.4	NC	-0.5	NC		0.3	I	0.1	NC	1.4	I	1.1	I		5914.4	P	1936.8	P	4226.2	P	2862.7	P	2787.6	P	7578.4	P	2196.5	P	8145.4	P	SPAPB2B4.02	PICOT domain	grx4	monothiol glutaredoxin (2 others); PICOT domain (1 others); similar to S. cerevisiae YPL059W
	1778361_at		-0.1	NC	0.2	NC	0.2	NC	0.5	I		-0.3	D	0.1	NC	1.1	I	1.6	I		2732.5	P	1921.3	P	2222.3	P	2508.7	P	934.6	P	3248	P	1015.6	P	3541.3	P	SPBC660.15	RNA-binding protein	0	RNA-binding protein (74 others); rrm RNA recognition motif (73 others); mRNA cleavage factor complex; involved in polyadenylation (predicted) (11 others); similar to S. cerevisiae YOL123W
	1776726_at		-0.8	D	-1.1	D	-1.1	D	-1.1	D		-0.3	NC	-0.5	D	1.1	I	1	I		1621.8	P	357.2	P	2106.8	P	1072	P	985.2	P	1865.7	P	986.7	P	3138.9	P	SPAC9E9.14	SNF7 family	vps24	SNF7 family class E vps (6 others); similar to S. cerevisiae YKL041W
	1780034_at		-0.2	NC	-0.5	D	-0.5	D	-0.7	D		0.2	NC	0.1	NC	-0.1	NC	-0.2	NC		9293.9	P	2552.5	P	8269.5	P	5254.9	P	5871.7	P	5168.7	P	4350.1	P	5714	P	SPBC2G2.13c	deoxycytidylate deaminase (predicted)	0	deoxycytidylate deaminase (predicted); similar to S. cerevisiae YHR144C
	1775253_at		-0.1	NC	-0.7	D	-0.8	D	-1.6	D		-0.2	NC	-0.1	NC	1.4	I	1.4	I		913.6	P	159.8	P	891.2	P	501.4	P	161.7	P	601.2	P	168.6	P	670.3	P	SPBC1685.04	sequence orphan	0	sequence orphan (422 others); non-essential (PMID:2618370) (237 others)
	1771243_at		0.2	NC	-0.1	NC	-1.1	D	-1.3	D		0.1	NC	0	NC	0.6	I	0.5	I		4462.3	P	858.5	P	3164.9	P	1330.9	P	2053	P	2912.8	P	1797	P	3391.1	P	SPAC17H9.17c	Mdm10pMdm12pMmm1p complex	mdm10	Mdm10p/Mdm12p/Mmm1p complex (predicted) (2 others); similar to S. cerevisiae YAL010C
	1776389_at		-0.3	NC	0.3	NC	0.2	NC	0.9	I		0	NC	0	NC	1.3	I	1.2	I		4344.7	P	3577.2	P	4247.7	P	4395.3	P	2855.5	P	5984.2	P	2509.6	P	7215.8	P	SPAC3A12.13c	conserved eukaryotic protein	0	conserved eukaryotic protein (236 others); similar to D. melanogaster CG12131; no apparent S. cerevisiae ortholog (482 others)
	1773897_at		-0.1	NC	-0.5	D	0.2	NC	-0.2	NC		-0.4	NC	0	NC	0.9	I	1.5	I		1636.8	P	725.9	P	1310.2	P	1443.3	P	511.4	P	1222.4	P	537.6	P	1666.9	P	SPCC736.06	aspartate-tRNA ligase (predicted)	0	aspartate-tRNA ligase (1 others); similar to S. cerevisiae YPL104W
	1772451_at		-0.1	NC	-0.5	D	0	NC	-0.5	D		0.1	NC	0	NC	0.9	I	0.7	I		2458	P	695.4	P	2197.1	P	1739.9	P	1636.3	P	2720.1	P	1427.4	P	3313.4	P	SPAC222.16c	COP9signalosome complex (subunit 3) (predicted)	csn3	COP9/signalosome complex (subunit 3) (predicted) (5 others); no apparent S. cerevisiae ortholog (482 others)
	1771613_at		-0.4	D	-0.2	NC	0.9	I	0.9	I		-0.3	D	0.1	NC	-1	D	-0.7	D		6083.4	P	5237.3	P	5657.4	P	8752.4	P	2781	P	1684.8	P	3167.3	P	2138.5	P	SPCC162.02c	AMP-binding dehydrogenase (predicted)	0	AMP-binding dehydrogenase (predicted); involved in antibiotic synthesis in bacteria; no apparent S. cerevisiae ortholog (482 others)
	1776682_at		-0.1	NC	-0.5	NC	-2.2	D	-2.5	D		0.2	NC	0	NC	-0.4	D	-0.7	D		2378.3	P	205.1	P	2126.8	P	381.1	P	3049	P	1578.7	P	2066.9	P	1862.6	P	SPBC32F12.15	conserved eukaryotic protein	0	transcription factor TFIIH complex (predicted) (1 others); conserved eukaryotic protein (236 others); similar to S. cerevisiae YDR079C-A; disease related, tricothiodystrophy disorder was annotated as misc_RNA originally, before we identified SPBC32F12.15 from the Blandin paper
	1777532_at		0.3	I	-0.1	NC	-1.9	D	-2.2	D		0.2	I	0.1	NC	-0.5	D	-0.8	D		2558.1	P	260.6	P	1715.7	P	413.6	P	2438.9	P	1380	P	1928.5	P	1552.1	P	SPCC622.06c	dubious	0	dubious (88 others); similar to S. pombe SPCC622.03c; tandem duplication (27 others) low complexity gene free region
	1775980_at		-0.5	D	-0.2	NC	-1.3	D	-1.3	D		-0.3	D	0	NC	-1.2	D	-0.9	D		7773	P	1716.6	P	9311.3	P	2708.6	P	5519.7	P	3108.4	P	6678.5	P	3422.3	P	SPBP22H7.06	nicotinamide riboside kinase (predicted) (ISS)	0	nicotinamide riboside kinase (predicted) (ISS); similar to S. cerevisiae YNL129W (1 others) uridine kinase PRINTS false positive
	1773813_at		-0.2	NC	0.2	NC	-0.5	D	-0.1	NC		0.2	NC	0.1	NC	0.4	I	0.1	NC		8853.7	P	4344.1	P	7911.1	P	4968.2	P	9602.3	P	11634.6	P	7262.6	P	12525.7	P	SPBC4B4.05	small nuclear ribonucleoprotein (snRNP) (subunit G)	smg1	small nuclear ribonucleoprotein (snRNP) (subunit G) (13 others); complexed with Cdc5p (PMID:11884590) (42 others); similar to S. cerevisiae YFL017W-A
	1775774_at		0.2	NC	-0.4	NC	-0.4	NC	-0.8	D		0.5	I	0	NC	1.8	I	1.5	I		1389.4	P	416.2	P	962	P	677.1	P	585.2	P	1642.6	P	374.9	P	1818.6	P	SPCC4B3.11c	BolA domain	0	BolA domain (2 others); similar to S. cerevisiae YAL046C
	1776984_at		-0.2	NC	-0.2	NC	-0.4	NC	-0.4	NC		0.3	I	0	NC	1	I	0.7	NC		2933.5	P	791.3	P	2674.8	P	1726	P	1392	P	2389.2	P	1057	P	2910.2	P	SPAC637.12c	MYST-family HAT (pers. comm. S. Forsburg)	mst1	MYST-family HAT (pers. comm. S. Forsburg) (1 others); histone acetyltransferase (predicted) (3 others); MOZ/SAS domain (1 others); chromodomain protein (6 others); involved in chromatin silencing (predicted) (9 others); similar to S. cerevisiae YOR244W
	1771224_at		-0.4	D	-0.5	NC	-1.3	D	-1.4	D		-0.1	NC	0.2	NC	-0.4	D	-0.1	NC		4592.5	P	910.1	P	4519.5	P	1670.7	P	2899.2	P	2657.5	P	2666.8	P	2576.1	P	SPAPB2B4.07	conserved eukaryotic protein	0	conserved eukaryotic protein (236 others); no apparent S. cerevisiae ortholog (482 others) possibly conserved in human, D. melanogaster and A. thaliana by mulitiple alignment
	1771354_at		-0.7	D	-0.1	NC	-1	D	-0.3	NC		-0.1	NC	0.1	NC	0	NC	0.1	NC		2112.7	P	818.4	P	2911.6	P	1263.6	P	1369.2	P	1543.1	P	1266.7	P	1761.6	P	SPAC4A8.08c	valine-tRNA ligase (predicted)	0	valine-tRNA ligase (1 others); similar to S. cerevisiae YGR094W (1 others) assigned mitochondrial location due to presence of presequence similar to that found on S. cerevisiae YGR094W, used to direct protein to the mitochondria
	1770386_at		0.1	NC	-0.3	NC	0.8	I	0.5	NC		0.2	NC	0	NC	0.8	I	0.6	I		2594.4	P	1755.9	P	2037.6	P	2822.7	P	1596.5	P	2613.9	P	1319.2	P	3101.8	P	SPAC2G11.15c	RNA methyltransferase activity (predicted)	0	RNA methyltransferase activity (predicted); similar to S. cerevisiae YPL157W
	1774428_at		0.2	NC	-0.4	D	-0.3	NC	-1	D		0	NC	-0.1	NC	1	I	0.9	I		2237.8	P	632.7	P	1625	P	1039.9	P	1004.4	P	1899.6	P	973	P	2342.4	P	SPAP27G11.07c	serinethreonine protein kinase (predicted)	0	serine/threonine protein kinase (predicted) (71 others); dual specificity protein kinase (predicted) (4 others); similar to S. cerevisiae YGR262C
	1773844_at		-0.2	NC	0	NC	0.8	I	0.9	I		-0.1	NC	0	NC	1.1	I	1.2	I		2496.1	P	2467.7	P	2245.5	P	3537.8	P	1570.8	P	3553.7	P	1402.2	P	4010.5	P	SPAC8F11.09c	methyltransferase (predicted)	0	methyltransferase (predicted) (13 others); similar to S. cerevisiae YLR285W
	1777425_at		-0.5	D	-0.2	NC	-0.1	NC	0	NC		0.2	NC	0.1	NC	0.7	I	0.6	I		8250.4	P	5203.7	P	8890.5	P	8817.6	P	6888.5	P	10920.2	P	5616.9	P	11999.4	P	SPBC23E6.06c	3,4-Dihydroxy-2-butanone 4-phosphate synthase (predicted)	0	3,4-Dihydroxy-2-butanone 4-phosphate synthase; similar to S. cerevisiae YDR487C care, only matching this domain, not GTP cyclohydroalase
	1770893_at		-0.1	NC	-0.1	NC	-0.7	D	-0.7	D		0	NC	-0.3	NC	0.5	NC	0.2	NC		421.5	P	123.5	P	354.7	P	183.4	P	162.8	P	180.9	P	117.7	P	335.7	P	SPBC336.08	localization spindle pole body (predicted)	spc24	spindle pole body protein Spc24; similar to S. cerevisiae YMR117C; coiled-coil (predicted) (96 others)
	1774212_at		-0.2	NC	1.2	I	0.4	MI	1.8	I		-0.1	NC	0.1	NC	0.4	I	0.7	I		548.5	P	1093.2	P	483.3	P	560.5	P	418.5	P	568.8	P	354.5	P	571.7	P	SPBC3H7.10	conserved eukaryotic protein	0	conserved eukaryotic protein (236 others); no apparent S. cerevisiae ortholog (482 others); similar to C. albicans albicans IPF14514
	1779069_at		-0.2	NC	-0.1	NC	-0.2	NC	-0.4	NC		-0.1	NC	0	NC	-0.2	NC	-0.1	NC		1558.6	P	593.1	P	1386.3	P	1043	P	1131.7	P	1042	P	1034.9	P	1189.8	P	SPBC244.01c	SIN component (PMID 9649519)	sid4	SIN component (PMID:9649519) (10 others); scaffold protein (PMID:10805785); coiled-coil (region) (predicted) (96 others); no apparent orthologs (135 others)
	1773346_at		0	NC	0	NC	0.2	NC	0.2	NC		0.3	MI	-0.2	NC	1.1	I	0.6	I		1833.7	P	1129.1	P	1820.8	P	1434.9	P	1566.4	P	2449.1	P	1234.3	P	3171.5	P	SPAC1751.02c	mitochondrial ribosomal protein subunit s19	rsm19	mitochondrial ribosomal protein subunit s19; similar to S. cerevisiae YNR037C initiation is possibly at second Met, and upstream splicing possiply in 5' UTR
	1769912_at		0.3	I	-0.3	NC	-1.1	D	-1.9	D		-0.2	NC	-0.3	D	0.7	I	0.4	I		1759.3	P	180.4	P	1110.2	P	377.5	P	524.6	P	810.7	P	548.9	P	1138.4	P	SPBP8B7.27	ubiquitin-protein ligase (E3)	0	ubiquitin-protein ligase (E3) (54 others); HECT domain (6 others); zinc finger protein (211 others); zf-UBP type (4 others); similar to S. cerevisiae YJR036C
	1772267_at		0.2	NC	-0.3	NC	0.7	I	0.2	NC		-0.5	D	0	NC	2.5	I	2.8	I		1220.2	P	689.4	P	822.6	P	1212.3	P	240.9	P	2124.3	P	321.1	P	2510.2	P	SPCC663.05c	chaperone activity	cia1	chaperone activity (13 others); histone chaperone (PMID:11856374); similar to S. cerevisiae YJL115W; Hir protein binding region (PMID:14680630)
	1776293_at		0	NC	-0.1	NC	-0.4	D	-0.5	D		0.1	NC	0.1	NC	-0.4	NC	-0.3	NC		6878.9	P	2428.1	P	5975.8	P	3524.3	P	4261	P	4103.1	P	3908.8	P	4537.6	P	SPCC4G3.08	serinethreonine protein kinase	psk1	serine/threonine protein kinase (71 others); similar to S. pombe SPAC22E12.14C (paralog); similar to S. cerevisiae YBR028C
	1771406_at		-0.1	NC	-0.3	D	-0.7	D	-0.9	D		0	NC	-0.2	NC	-0.1	NC	-0.2	NC		7010	P	1833.3	P	5737.2	P	3226	P	4145.6	P	4001.2	P	3827.1	P	5036.2	P	SPAC8E11.04c	lysophospholipase (predicted)	0	similar to S. cerevisiae YLR118C; reciprocal best hit but possibly not ortholog due to probable lineage specific gene losses; hydrolase (predicted) (5 others); no apparent S. cerevisiae ortholog (482 others)
	1773689_at		0.3	NC	-0.4	D	1	I	0.3	NC		0	NC	0.1	NC	1.7	I	1.7	I		3804.7	P	2239.6	P	2692.9	P	4436.7	P	1421.9	P	5332.8	P	1220.8	P	5580.8	P	SPBC839.08c	phosphatidylinositol glycan, class N (predicted)	0	pigN (predicted); 14 predicted transmembrane helices (8 others); similar to S. cerevisiae YKL165C
	1775359_at		0.2	NC	-0.3	NC	-0.1	NC	-0.7	D		0.2	NC	-0.1	NC	0.2	NC	-0.1	NC		3815.9	P	1096.6	P	2509.6	P	2087.9	P	2936.8	P	2829	P	2356.3	P	3224.7	P	SPAC57A10.11c	conserved eukaryotic protein	tim40	mitochondrial inner membrane protein insertion complex subunit Tim40; conserved eukaryotic protein (236 others); CHCH domain (4 others); similar to S. cerevisiae YKL195W
	1779480_at		0	NC	0.2	NC	-0.6	D	-0.6	D		0.2	NC	0.1	NC	0.8	I	0.8	I		6512	P	1368.9	P	5273.9	P	2366.7	P	3958.5	P	6697.2	P	4694.6	P	8694.4	P	SPCC1494.02c	transcription initiation factor activity	taf13	transcription initiation factor activity (12 others); transcription factor TFIID complex (11 others); histone fold (27 others); involved in transcription initiation from Pol II promoter (9 others); similar to S. cerevisiae YML098W splicing tentative, 1st exon may not be real - also last two exons
	AFFX-18srRnaa_at		-0.7	D	1.2	I	1.7	I	3.4	I		-0.5	D	0.1	NC	-0.1	NC	0.4	NC		253.4	P	1762.5	P	284.1	P	893.4	P	2101.8	P	3520.5	P	2696.1	P	3704.7	P	S. cerevisiae GEN=18S rRNA DB_XREF=gb:Z75578.1 NOTE=SIF corresponding to nucleotides 19-351 of gb:Z75578.1 DEF=S.cerevisiae 18S rRNA gene.
	1775723_at		-0.7	D	-0.1	NC	-1	D	-0.4	NC		-0.3	D	0.1	NC	0.7	I	1.2	I		2294	P	837.7	P	2443.5	P	1443.8	P	1099.5	P	2387.4	P	1166.9	P	2262.9	P	SPAC29E6.02	U4U6 x U5 tri-snRNP complex (predicted)	prp3	U4/U6 x U5 tri-snRNP complex (predicted) (4 others); similar to S. cerevisiae YDR473C
	1770330_at		-0.4	D	-0.4	D	-1.7	D	-1.5	D		0	NC	-0.1	NC	0	NC	0	NC		1235.2	P	257	P	1341.4	P	476.3	P	635.2	P	844.9	P	576	P	1049.9	P	SPAC19G12.13c	sequence orphan	0	sequence orphan (422 others)
	1778459_at		0.2	NC	-0.7	D	-0.3	NC	-1.3	D		0	NC	-0.1	NC	0	NC	0	NC		3930.4	P	729.8	P	2540	P	1610.5	P	2904.9	P	3191.6	P	2820.1	P	3573.2	P	SPBC30D10.09c	TB2DP1 domain	0	TB2/DP1 domain; predicted N-terminal signal sequence (275 others); 3 predicted transmembrane helices (42 others); no apparent orthologs (cannot be distinguished) (70 others)
	1771535_at		-0.2	NC	-0.6	D	-1.5	D	-2.1	D		-0.2	NC	-0.2	NC	0.8	I	0.8	I		2086.5	P	243.5	P	1656.3	P	519.2	P	1019	P	1543.8	P	1034.8	P	1913.4	P	SPAC3H1.14	hypothetical protein	0	hypothetical protein (130 others); 3 predicted transmembrane helices (42 others); similar to S. cerevisiae YGR066C and YBR105C
	1777783_at		0.1	NC	-0.7	D	-1	D	-1.8	D		0.1	NC	0.2	NC	-0.3	NC	-0.2	NC		3860.3	P	607.1	P	2620.2	P	1224.6	P	2743.1	P	2501.7	P	2297	P	2430.7	P	SPAC824.05	involved in intracellular protein transport (predicted)	vps16	HOPS complex (predicted) (2 others); similar to S. cerevisiae YPL045W
	1774635_at		-0.4	D	0.8	I	-0.1	NC	1.2	I		0	NC	0	NC	0.3	I	0.4	I		2903.8	P	4053.1	P	3083	P	3068.6	P	2382.5	P	3656.2	P	2168.9	P	4060.2	P	SPCC1682.05c	TPR repeat protein	0	TPR repeat protein (39 others); similar to S. cerevisiae YPL243W
	1769404_at		0.5	I	0.2	NC	-1.3	D	-1.8	D		0.2	NC	0.1	NC	-0.5	D	-0.6	D		8209.7	P	1165.9	P	4679.2	P	1382.9	P	7318.2	P	4745.9	P	5754.4	P	5232.1	P	SPCC622.02	dubious	0	dubious (88 others)
	1774528_at		-0.3	D	0	NC	-0.9	D	-0.6	D		0.1	NC	0	NC	0.1	NC	-0.1	NC		4860.7	P	1610.7	P	4702.9	P	2503.3	P	3430.6	P	3590.3	P	2876.7	P	4152	P	SPAC17H9.13c	glutamate 5-kinase (predicted)	0	glutamate 5-kinase (predicted); PUA domain (3 others); similar to S. cerevisiae YDR300C and YHR033W
	1774013_at		-0.4	D	-0.2	NC	-0.4	NC	-0.3	NC		0.1	NC	0	NC	0.7	I	0.6	I		4831.5	P	1972.6	P	4869.5	P	3061.1	P	3509.3	P	5420.1	P	2805	P	6116	P	SPAC17H9.09c	GTPase	ras1	GTPase (18 others); Ras family (5 others); Ras1p-Scd1p-Scd2p-Cdc42p-Shk1p complex (PMID:10567532) (4 others); activator of Scd1p; activator of Byr2p; deletion can worsen the growth defect of moe1 (Papadiki et al, in press) (1 others); non-essential (237 others); palmitoylated (predicted) (1 others); similar to S. cerevisiae YOR101W and YNL098C
	1777805_at		-0.3	NC	-0.3	NC	-0.1	NC	-0.3	NC		0.1	NC	0.1	NC	0.2	NC	0.2	NC		3725.3	P	1398.2	P	3331.9	P	2875.1	P	2651.9	P	3427.5	P	2281.9	P	3929.5	P	SPAC3G9.10c	exosome (RNase complex) (predicted)	0	exosome (RNase complex) (predicted) (10 others); involved in rRNA processing (48 others); involved in mRNA processing (4 others); involved in mRNA cleavage (3 others); possibly confers antiviral activity by protecting cells from double-stranded RNA (dsRNA) viruses; similar to S. cerevisiae YGR195W (1 others); ribonuclease PH-like (1 others)
	1776612_at		-0.2	NC	0.4	I	-0.3	D	0.1	NC		0.1	NC	0.1	NC	0	NC	0	NC		15446.9	P	8351.9	P	13649.7	P	9196.2	P	14135.4	P	15451.4	P	12365.6	P	16962.7	P	SPAC4G8.02c	translocon (gamma subunit)	sss1	translocon (gamma subunit) (3 others); similar to S. cerevisiae YDR086C
	1777172_at		0.4	I	-0.4	D	0.3	NC	-0.5	D		0.1	NC	0	NC	0.5	I	0.4	I		7227.7	P	2480.3	P	4103.7	P	4852.7	P	3273.8	P	4729.8	P	2705.4	P	5456.6	P	SPAC16E8.17c	succinate-CoA ligase (alpha subunit) (predicted)	0	succinate-CoA ligase (alpha subunit) (1 others); similar to S. cerevisiae YOR142W due to inconsistencies between the annotation of the proposed S. cerevisiae ortholog LSC1 in SWISSPROT:P53598 and SGD:S0005668 succinate-CoA ligase (GDP-forming)/6.2.1.4 and succinate-CoA ligase (ADP- forming) repectively, we have conservatively annotated to EC 6.2.1.- and GO:0004774, succinate-CoA ligase activity
	1780109_at		-0.3	D	-0.5	D	-0.5	D	-0.7	D		0.1	NC	-0.1	NC	0.9	I	0.9	I		5377.9	P	1438.2	P	5145.7	P	2752.4	P	2734.9	P	5040.1	P	2391.6	P	5836.5	P	SPCC2H8.05c	hypothetical protein	0	sequence orphan (422 others); coiled-coil (region) (predicted) (96 others)
	1780175_at		-0.3	NC	-0.4	D	1.1	I	1	I		-0.2	NC	0	NC	2.3	I	2.3	I		1631.8	P	1712.1	P	1716.8	P	3111.5	P	931.6	P	4752.8	P	957.6	P	5320.3	P	SPCC4B3.18	flavoprotein (predicted)	0	phosphopantothenate-cysteine ligase; flavoprotein (predicted) (5 others); similar to S. cerevisiae YIL083C
	1780145_at		-0.2	NC	-0.5	D	-1	D	-1.3	D		-0.1	NC	-0.1	NC	0.9	I	0.7	I		1862.5	P	300.6	P	1812.4	P	682.5	P	1499.3	P	2376.1	P	1347.9	P	2987	P	SPAC11E3.03	monopolin complex component (predicted)	pcs1	monopolin complex component (predicted); coiled-coil (region) (predicted) (96 others); similar to S. cerevisiae YCR086W 13.04.2003 N terminal truncated, removed exon 9067..9103, truncated from 9149 to 9211 start PMID 12689592
	1780219_at		-0.3	MD	0.1	NC	-1.5	D	-1.1	D		0	NC	0.1	NC	-0.4	D	-0.1	NC		3580.4	P	855.3	P	3593.8	P	1228.5	P	3672	P	3474.7	P	3559.8	P	3508.3	P	SPBC409.03	involved in mating-type switching (PMID 2598273)	swi5	Swi5 protein; similar to S. cerevisiae YHR079C-A; Swi5-complex (PMID:14663140) (2 others); localization chromatin (IC) (19 others) the gene predicted of YHR079C-A was extended to detect this similarity (Val); PMID:15466419 is pending full curation
	1780242_at		0	NC	-0.9	D	-1.2	D	-1.8	D		-0.5	D	-0.3	NC	0.3	NC	0.6	I		849.9	P	133.3	P	678.2	P	315.2	P	217.2	P	337.5	P	323.7	P	424.5	P	SPAC9G1.09	serinethreonine protein kinase	sid1	PAK-related kinase Sid1; GCK subfamily (2 others); SIN component (10 others); no apparent S. cerevisiae ortholog (482 others)
	1774001_at		-0.2	NC	0	NC	-1	D	-0.9	D		-0.1	NC	-0.2	NC	-0.4	NC	-0.4	MD		5074.2	P	1041.8	P	4299	P	1531.4	P	3217.8	P	2350.9	P	2637.5	P	2866.2	P	SPBC336.09c	RNA polymerase I transcription factor (subunit) (PMID 12095692)	rrn7	RNA polymerase I transcription factor (subunit) (PMID:12095692); similar to S. cerevisiae YJL025W
	1777194_at		-0.4	D	-0.6	D	-0.4	D	-0.7	D		-0.4	D	-0.1	NC	-0.2	D	-0.1	NC		3369.3	P	1117	P	3368.3	P	2326.3	P	2679	P	2766.8	P	3224.9	P	3094.9	P	SPAC18G6.12c	B22918 domain	B22918-1	B22918 domain; hypothetical protein (130 others); possibly S. pombe specific (78 others)
	1769761_at		0.5	I	0	NC	0.4	I	0	NC		0.2	NC	-0.2	NC	0.1	NC	-0.2	NC		3951.4	P	1342.6	P	2040.8	P	2534.3	P	3511.4	P	3130.1	P	2471.2	P	3655.4	P	SPCC1442.05c	hypothetical protein	0	hypothetical protein (130 others); similar to S. cerevisiae YGR235C
	1769869_at		0.3	I	0	NC	1	I	0.8	I		-0.2	NC	-0.2	NC	1.1	I	1.1	I		8675.4	P	7118.4	P	5747.2	P	10348.7	P	4316.7	P	9080.5	P	4552.1	P	11083.8	P	SPBC13G1.02	mannose-1-phosphate guanyltransferase (predicted)	0	mannose-1-phosphate guanyltransferase (predicted); no apparent S. cerevisiae ortholog (482 others)
	1772504_at		0.1	NC	-0.2	NC	-0.3	D	-0.7	D		0.2	NC	-0.1	NC	0.7	I	0.4	I		3249.1	P	895.5	P	2413.6	P	1889.4	P	2251	P	3292.7	P	1712.4	P	4159.5	P	SPAP14E8.03	SNARE	bos1	SNARE (16 others); involved in intracellular protein transport (44 others); involved in vesicle-mediated transport (39 others); involved in secretory pathway (7 others); SNAP receptor activity; involved in ER to Golgi transport (predicted) (19 others); 1 predicted transmembrane helix (92 others); similar to S. cerevisiae YLR078C
	1772591_at		-0.3	NC	0	NC	-0.7	D	-0.5	D		-0.1	NC	0	NC	1.1	I	1.2	I		5217.4	P	1813.2	P	5213.3	P	2524.7	P	1745.6	P	4480.8	P	1833.2	P	5958.9	P	SPBC31F10.07	similar to S. cerevisiae YCL034W	0	actin cortical patch component (predicted) (21 others); similar to S. cerevisiae YCL034W; couples endocytosis to the cytoskeleton (PMID:12388763)
	1774344_at		-0.1	NC	0.2	NC	-0.2	NC	0.1	NC		0.2	NC	0	NC	-0.4	D	-0.6	D		7972.4	P	4248.3	P	6860.3	P	5332.3	P	7539.7	P	5894.3	P	5559.6	P	6404.2	P	SPBC1711.04	methylenetetrahydrofolate reductase (predicted)	0	methylenetetrahydrofolate reductase (predicted) (1 others); involved in methionine metabolism (predicted) (5 others); similar to S. cerevisiae YKR080W
	1775857_at		-0.1	NC	0.2	NC	-0.6	D	-0.6	NC		0.1	NC	0.2	I	0.2	NC	0.2	NC		10133.5	P	4635	P	8366.9	P	5474.6	P	9149	P	12241.5	P	7468.6	P	12321.1	P	SPACUNK4.06c	DNA-directed RNA polymerase (II subunit) (PMID 9322754)	rpb7	DNA-directed RNA polymerase II (subunit) (PMID:9322754) (4 others); couples RNA processing to transcription (implicated) (PMID:12907709); similar to S. cerevisiae YDR404C
	1779909_at		-0.3	D	-0.7	D	-1.2	D	-1.7	D		0.1	NC	-0.2	NC	0.2	NC	-0.2	NC		6229.4	P	906.5	P	6729.2	P	2299.8	P	4783.6	P	5272.9	P	4008.4	P	6675.9	P	SPAPB1A10.10c	GTPase	ypt71	GTPase (18 others); Rab subfamily (1 others); similar to S. cerevisiae YML001W (1 others)
	1774597_at		-0.2	NC	0	NC	-0.7	D	-0.4	D		0	NC	0	NC	0.8	I	0.7	I		5335.4	P	1967.4	P	4819.4	P	2720.8	P	1888.6	P	3372.7	P	1604.7	P	4225	P	SPAC806.06c	nicotinamide mononucleotide (NMN) adenylyltransferase (putative)	0	nicotinamide mononucleotide (NMN) adenylyltransferase (putative); involved in nicotinamide metabolism (5 others); similar to S. cerevisiae YLR328W and YGR010W
	1775285_at		0	NC	-0.1	NC	-2.2	D	-2.3	D		0.1	NC	0	NC	0	NC	0.1	NC		6133.7	P	620.8	P	4918.8	P	986.8	P	3950.5	P	4252	P	3021	P	4921	P	SPBC56F2.01	F-box protein	pof12	F-box protein (16 others); no apparent orthologs (cannot be distinguished) (70 others)
	1776656_at		0.1	NC	-0.4	D	0.4	NC	-0.2	NC		0	NC	-0.2	NC	0.3	I	0.1	NC		1473.5	P	762.7	P	1238	P	1513.3	P	1365	P	1571.1	P	1044.8	P	2033.5	P	SPAC1D4.10	ribonuclease (predicted)	0	tRNA endonuclease; similar to S. pombe SPBC3D6.03c; similar to S. cerevisiae YKR079C (1 others)
	1779342_at		0.4	I	-0.6	D	0.4	NC	-0.6	D		-0.5	D	-0.1	NC	1.1	I	1.5	I		3936.9	P	1274	P	2389.4	P	2776.6	P	1101.8	P	3761.6	P	1434.5	P	4732.6	P	SPAC24B11.11c	Sid2p-Mob1p kinase complex	sid2	Sid2p-Mob1p kinase complex (1 others); SIN component (10 others); protein kinase C terminal domain; expression peaks at M-G1 phase (PMID:7634333) (7 others); regulated by PBF transcription complex (PMID:12411492) (7 others); localization Mob1p dependent (PMID:15060153); protein kinase activity Mob1p dependent (PMID:15060153); phosphoprotein (PMID:15060153) (15 others); similar to S. cerevisiae YG…
	1772727_at		-1	D	-0.8	D	1.4	I	1.7	I		-0.1	NC	0	NC	3.3	I	3.2	I		233.6	P	598.4	P	470	P	1407.4	P	147.7	P	1708.6	P	121.6	P	2026.8	P	SPBC14C8.07c	involved in DNA replication (initiation)	cdc18	MCM loader; couples cell cycle signals to DNA replication machinery; similar to S. cerevisiae YJL194W; expressed during G1-S phase (2 others); transcriptionally regulated by MBF complex (5 others)
	1773149_at		0.2	NC	0	NC	0.4	NC	0.1	NC		0.1	NC	0.1	NC	0	NC	0.2	NC		6636.7	P	3952	P	4325.3	P	5624.7	P	4549.2	P	5334.9	P	3951.9	P	6151.9	P	SPAC24B11.13	porphobilinogen deaminase (putative)	hem3	hydroxymethylbilane synthase; similar to S. cerevisiae YDL205C
	1777864_at		0.1	NC	0.5	NC	-1.1	D	-0.6	D		0	NC	-0.1	NC	-0.3	NC	-0.2	NC		2529.4	P	743.8	P	2034.5	P	728.2	P	1305.7	P	1267.4	P	1263.6	P	1518.5	P	SPAC1565.02c	GTPase activating protein	0	GTPase activating protein (34 others); RhoGAP domain (8 others); no apparent S. cerevisiae ortholog (482 others); non-essential (PMID:12618370) (237 others)
	1777931_at		-0.1	NC	-0.2	NC	0.1	NC	0	NC		0.1	NC	0	NC	0.9	I	0.7	I		7288	P	4464.9	P	6840.3	P	7478.9	P	5913.9	P	11827.4	P	5201.1	P	13245.9	P	SPAC22H12.02	transcription initiation factor activity	tfg3	transcription factor TFIIF complex (2 others); similar to S. cerevisiae YPL129W
	1778159_at		-0.2	NC	-0.2	NC	0	NC	0	NC		0.1	NC	-0.1	NC	1	I	0.7	I		4048.8	P	1918.3	P	3996.5	P	2909.9	P	4089	P	6733.4	P	3264.5	P	8438.8	P	SPCC18B5.04	mitochondrial ribosomal protein subunit s18	rsm18	mitochondrial ribosomal protein subunit s18; similar to S. cerevisiae YER050C
	1779903_at		-0.6	D	0	NC	-1.3	D	-0.8	D		-0.2	MD	-0.1	NC	0.3	NC	0.4	NC		2156.4	P	763.6	P	2689.4	P	1038.8	P	951.7	P	1425	P	894.6	P	1708.2	P	SPAC144.14	kinesin-like protein	klp8	kinesin-like protein (8 others); no apparent S. cerevisiae ortholog (482 others)
	1779913_at		-0.2	NC	-0.2	NC	-1.5	D	-1.3	D		0	NC	0	NC	-0.7	D	-0.6	D		6507.6	P	1206.3	P	5613.5	P	1849	P	5323.1	P	3199.1	P	4490.1	P	3891.7	P	SPBC582.04c	sequence orphan	0	sequence orphan (422 others); non-essential (PMID:12618370) (237 others)
	1771439_at		0	NC	-0.2	NC	-1	D	-1.2	D		0	NC	0	NC	0.8	I	0.7	I		822.5	P	178.4	P	622.9	P	267.6	P	332.1	P	622.4	P	378.3	P	716.2	P	SPAC17A2.08c	sequence orphan	0	sequence orphan (422 others); possibly DNA binding
	1776307_at		-0.1	NC	-0.5	D	-1	D	-1.3	D		0.3	I	0	NC	-0.1	NC	-0.4	D		3546.7	P	681.5	P	3101.8	P	1316.2	P	2736.7	P	2009.7	P	1935	P	2357.7	P	SPCC16A11.14	involved in transcriptional regulation (predicted)	sfh1	zinc finger protein (211 others); zf-GATA type (4 others); RSC complex (predicted) (4 others); essential (PMID:14655046) (188 others); similar to S. cerevisiae YLR321C
	1772680_at		0	NC	-0.1	NC	1	I	0.9	I		-0.2	NC	-0.1	NC	-0.1	NC	0	NC		3871.6	P	3596.9	P	3447	P	5210.9	P	1036.5	P	1006.7	P	1148.2	P	1231.4	P	SPCC162.03	short chain dehydrogenase (predicted)	0	short chain dehydrogenase (predicted) (15 others); no apparent S. cerevisiae ortholog (482 others)
	1778749_at		0.1	NC	1	I	0.6	NC	1.3	I		0.4	NC	0	NC	2.1	I	1.7	I		494.4	P	725.7	P	316.8	P	469.8	P	317.9	P	1178.4	P	178.9	P	1373.6	P	SPAC806.05	hypothetical protein	0	sequence orphan (422 others)
	1778549_at		-0.6	D	0	NC	-4.5	D	-3.6	D		-0.1	NC	0.1	NC	-2.3	D	-2	D		4817	P	238.8	P	6283.7	P	253.1	P	2421.8	P	568.5	P	2364.6	P	682.6	P	SPCC550.10	betaine aldehyde dehydrogenase (predicted)	meu8	betaine aldehyde dehydrogenase (predicted); involved in betaine biosynthesis from choline; meiotic expression upregulated (PMID:11376151) (23 others); no apparent S. cerevisiae ortholog (482 others) mitochondrial matrix location inferred from bohringer pathways
	1779311_at		0.3	I	0	NC	0	NC	-0.2	NC		0.1	NC	-0.3	D	-0.5	D	-0.9	D		2246.4	P	866.3	P	1417	P	1174.8	P	1931.6	P	1182.7	P	1641.7	P	1612.3	P	SPBC25H2.09	sequence orphan	0	conserved fungal protein (77 others); similar to S. cerevisiae YFR011C
	1769696_at		0.2	NC	-0.3	NC	-0.3	NC	-0.7	D		0.1	NC	0	NC	0.3	I	0.2	NC		9690.7	P	2822.9	P	6987.9	P	4900.1	P	5414.8	P	7090.9	P	4691.7	P	7930.8	P	SPBC15D4.05	conserved protein	0	conserved protein (26 others); similar to S. cerevisiae YNR029C; cosW domain
	1773374_at		-0.4	D	-0.4	D	-0.7	D	-0.7	D		-0.4	D	-0.1	NC	0.5	I	0.8	I		3113.5	P	1333.4	P	4014.7	P	2420.1	P	1844.5	P	3695.2	P	1900.8	P	4316.9	P	SPBC1539.08	ADP-ribosylation factor (predicted)	0	ADP-ribosylation factor (predicted) (2 others); ARF family (1 others); similar to S. cerevisiae YDL137W and YDL192W and YOR094W (1 others); similar to S. pombe SPBC4F6.18c
	1779695_at		0.3	I	-0.6	D	0.2	NC	-0.7	D		0	NC	-0.1	NC	-0.5	D	-0.5	D		7598.2	P	2659.9	P	4946.4	P	5214.7	P	6806.9	P	4689.5	P	6211.7	P	6135.1	P	SPAC22A12.08c	cardiolipin synthase activity (predicted)	0	cardiolipin synthase (predicted); similar to S. cerevisiae YKR070W (N-term); similar to S. cerevisiae YDL142C (C-term)
	1774214_at		-0.1	NC	0	NC	0	NC	0.2	NC		0.1	NC	0	NC	0.6	I	0.6	I		8888.1	P	4850.2	P	7736.5	P	7252.6	P	5000	P	7882.7	P	4160.2	P	9125.3	P	SPBC3E7.15c	LAG1 domain	0	LAG1 domain; lipid sensing domain (1 others); involved in ceramide synthesis (predicted) (1 others); 3 predicted transmembrane helices (42 others); similar to S. cerevisiae YHL003C and YKL008C (1 others)
	1778340_at		-0.2	NC	-0.4	D	-0.8	D	-1	D		0.1	NC	-0.1	NC	0.5	I	0.4	I		1797.8	P	346.1	P	1583.3	P	638	P	1409.8	P	1925.5	P	1149.8	P	2332.8	P	SPBC29A3.13	PWWP domain protein	0	PWWP domain protein (2 others); localization chromatin (predicted) (19 others); similar to S. cerevisiae YLR455W (2 others); similar to S. pombe SPBC215.07C and SPAC23D3.01
	1774714_at		-0.1	NC	-0.7	D	-1.1	D	-1.7	D		0.2	NC	-0.1	NC	0.6	I	0.4	I		2552.5	P	375.6	P	2400.8	P	975.9	P	1541.2	P	2293.6	P	1262.2	P	2522.1	P	SPBC83.09c	GYF domain	0	GYF domain (1 others); GYF is a proline-binding domain; conserved eukaryotic protein (236 others); link between sister chromatid cohesion, DNA replication and splicing (predicted) (PMID:12402242); similar to S. cerevisiae YHR156C
	1775909_at		0.1	NC	-0.5	NC	-0.6	D	-1.1	D		0	NC	0	NC	1.2	I	1.1	I		1704.4	P	436	P	1180.4	P	863.7	P	894.8	P	1976.3	P	784	P	2237.3	P	SPAC22A12.14c	transcriptional regulator (predicted)	0	transcriptional regulator (predicted) (37 others); involved in transcriptional regulation (predicted) (46 others); similar to S. cerevisiae YDR068W; BSD domain (1 others)
	1770310_at		-0.1	NC	0.3	NC	-1	D	-0.6	D		0	NC	-0.1	NC	1.1	NC	0.9	NC		1014.1	P	349.7	P	979	P	416.7	P	398.1	P	746.2	P	323.4	P	926.6	P	SPBC16E9.06c	BolA domain	uvi31	BolA domain (2 others); expression induced by UV (PMID:9258332) (1 others); deletion mutant results in cell division defects (PMID:12521307); involved in cell cycle regulation (PMID:12521307) (8 others); involved in cell cycle arrest (recovery) (PMID:12521307); similar to S. cerevisiae YAL044W-A
	1776740_at		0.5	I	-0.4	NC	-1	D	-2.1	D		-0.3	NC	0	NC	0.5	I	0.7	I		4613.9	P	499.1	P	2733.5	P	911.7	P	1652.9	P	2978.7	P	1766.3	P	3933.6	P	SPAC57A10.08c	esteraselipase (predicted)	0	esterase/lipase (predicted) (8 others); carboxylic ester hydrolase activity; no apparent orthologs (135 others) NOTE: C-term exons may not be real
	1769676_at		0	NC	-0.1	NC	0.9	I	0.9	I		-0.1	NC	-0.1	NC	0.9	I	0.9	I		3341.7	P	3171.5	P	2503.4	P	4218.8	P	1602.5	P	2673.3	P	1385.2	P	3336.8	P	SPCC31H12.05c	serinethreonine protein phosphatase	sds21	serine/threonine protein phosphatase (15 others); similar to S. cerevisiae YER133W (1 others); similar to S. pombe dis2 (paralog)
	1770244_at		0	NC	-0.4	D	-0.4	NC	-0.6	D		-0.1	NC	-0.1	NC	0.2	NC	0.1	NC		6740.2	P	2118.8	P	5494.7	P	3916	P	4987.9	P	5543	P	4389.8	P	6425.5	P	SPAC6C3.09	seqeunce orphan	0	sequence orphan (422 others)
	1770180_at		-0.1	NC	-0.5	D	0.2	NC	-0.3	NC		-0.2	NC	-0.2	NC	0.7	I	0.8	I		1580.9	P	824.7	P	1456.7	P	1661.7	P	621.5	P	1480.9	P	756.6	P	1846.1	P	SPCC1672.01	histidinol-phosphatase (predicted)	0	histidinol-phosphatase (predicted); involved in histidine metabolism (1 others); similar to S. cerevisiae YFR025C
	1775751_at		-0.3	NC	-0.3	D	-0.2	NC	-0.2	NC		0.1	NC	-0.1	NC	0.2	NC	0.1	NC		7379.4	P	2757.9	P	6453.8	P	4965.7	P	6689.1	P	6720	P	5317.6	P	8637.1	P	SPAC664.03	involved in RNA elongation from Pol II promoter (regulation) (predicted) (PMID 11927560)	0	RNA polymerase II associated Paf1 complex (predicted) (2 others); similar to S. cerevisiae YBR279W
	1779225_at		0.2	NC	-0.3	D	-0.3	NC	-0.9	D		0.1	NC	0	NC	0.5	NC	0.4	NC		2822.6	P	729.7	P	1861.3	P	1294.8	P	1240	P	1787.7	P	1012.8	P	2209.1	P	SPAC27D7.02c	conserved eukaryotic protein	0	conserved eukaryotic protein (236 others); coiled-coil (predicted) (96 others); GRIP domain (1 others); similar to S. cerevisiae YLR309C
	1769971_at		0.1	NC	-0.4	NC	-0.1	NC	-0.8	D		0.2	NC	0	NC	0.5	I	0.3	NC		4362	P	1286.2	P	3000.1	P	2460.9	P	3006.2	P	3871.8	P	2197.7	P	4318.2	P	SPCC1919.15	zinc finger protein	0	zinc finger protein (211 others); zf-C3HC4 type (RING finger) (51 others); ubiquitin-protein ligase (E3) (predicted) (PMID:12535539) (54 others); involved in protein ubiquitination (predicted) (6 others); involved in histone H2B monoubiquitination (predicted) (PMID:12535538) (1 others); similar to S. pombe SPCC970.10C; similar to S. cerevisiae YDL074C
	1770272_at		-0.1	NC	-0.8	D	-0.3	D	-1.1	D		0	NC	0	NC	0.9	I	0.9	I		3866.6	P	834.6	P	2866.1	P	2020.7	P	1204.4	P	2680.7	P	1096	P	2704.5	P	SPBC1347.09	methyltransferase (predicted)	0	hexaprenyldihydroxybenzoatemethyltransferase (1 others); similar to S. cerevisiae YOL096C (1 others)
	1770438_at		-0.3	D	0	NC	0.7	I	1.2	I		0.3	NC	0	NC	0.8	I	0.5	I		6987	P	7722.8	P	6913.5	P	10066.4	P	8389	P	12597.1	P	5832.6	P	14075.4	P	SPAC23H4.09	curved DNA-binding protein??	cdb4	curved DNA-binding protein; metallopeptidase (16 others); peptidase family M24 (4 others); similar to human and M. musculus P38-2G4 cell cycle protein; no apparent S. cerevisiae ortholog (482 others)
	1776057_at		-0.1	NC	-0.7	D	-0.5	D	-1.1	D		-0.2	NC	0	NC	-0.1	NC	0.1	NC		4490.1	P	990.1	P	4631.3	P	2136.8	P	3338.6	P	3395.9	P	3196.6	P	3902.9	P	SPBC2D10.20	ubiquitin conjugating enzyme	ubc1	ubiquitin conjugating enzyme (12 others); similar to S. cerevisiae YDR177W
	1769878_at		-0.2	NC	-0.5	D	-0.4	D	-0.9	D		0.3	MI	-0.1	NC	0.8	I	0.4	I		4809	P	1242.6	P	4378.9	P	2641	P	4176.9	P	6055.6	P	3073.3	P	6877.1	P	SPBC30D10.16	chorismate mutase (predicted)	0	phrenate dehydratase (predicted); similar to S. cerevisiae YNL316C splicing possibly incorrectly predicted
	1771483_at		0	NC	-0.4	D	0.4	MI	0	NC		0	NC	0	NC	0.9	I	0.9	I		7782.2	P	3049.6	P	5747.6	P	6020.9	P	2980.2	P	5604.1	P	2738.9	P	6939.2	P	SPBC1734.04	mannosyltransferase complex (predicted)	0	mannosyltransferase complex (predicted) (1 others); involved in N-linked glycosylation (predicted) (14 others); localization Golgi (predicted) (9 others); similar to S. cerevisiae YEL036C and YML115C and YPL050C (1 others)
	1772430_at		-0.3	D	-0.2	MD	-0.2	D	-0.3	NC		0	NC	0	NC	0.1	NC	0	NC		11527	P	4592.5	P	11941.4	P	7190.6	P	10097.7	P	10623.3	P	8322.2	P	12649.6	P	SPAC1687.21	phosphoglycerate mutase family (predicted)	0	phosphoglycerate mutase family (predicted) (3 others); similar to S. cerevisiae YOR283W
	1778478_at		-0.3	D	0.1	NC	-0.3	NC	0.1	NC		0.3	NC	0.1	NC	0.7	I	0.4	NC		6486.6	P	3291	P	6407.1	P	4360.7	P	7073.8	P	9496.7	P	5347.1	P	10959.5	P	SPAC222.03c	TIM22 inner membrane protein import complex	tim10	TIM22 inner membrane protein import complex (5 others); zinc finger protein (211 others); zf-Tim10/DDP type (1 others); similar to S. cerevisiae YHR005C-A and YBR091C
	1780218_at		0.2	NC	0.1	NC	0	NC	-0.2	NC		0	NC	0.1	NC	0.2	NC	0.3	NC		2643.3	P	1046	P	1786.8	P	1479.1	P	1498.9	P	1863.3	P	1342.4	P	2013.2	P	SPAC22F8.11	1-phosphatidylinositol-4,5-bisphosphate phosphodiesterase 1	plc1	1-phosphatidylinositol-4,5-bisphosphatephosphodiesterase1; phosphoinositide-specific phospholipase C (PMID:7732727); EF hand (22 others); calcium binding protein (18 others); C2 domain (14 others); pleckstrin homology domain (24 others); complexed with 14-3-3 proteins (PMID:9613582); involved in UV protection (PMID:9613582); similar to S. cerevisiae YPL268W
	1772200_at		-0.5	D	-0.5	D	-0.4	D	-0.6	D		0	NC	-0.1	NC	0.5	I	0.4	I		5051	P	1714	P	5481.1	P	3570.4	P	5104.1	P	6934.8	P	4237.2	P	8356.6	P	SPAC12B10.06c	conserved protein	0	conserved protein (26 others); similar to S. cerevisiae YOL071W; DUF339
	1776582_at		-0.4	D	0.1	NC	-0.7	D	-0.3	NC		-0.1	NC	0.2	NC	-1.1	D	-0.9	D		15547.7	P	6029.8	P	16413.5	P	8072.6	P	16064.8	P	9358.3	P	14643.9	P	9583.3	P	SPCC11E10.01	cystathionine beta-lyase (predicted)	0	cystathionine beta-lyase (predicted); involved in methionine biosynthesis from L-homoserine via cystathione; cystathionine beta-lyase activity; similar to S. cerevisiae YGL184C
	1770266_at		-0.5	D	-0.1	NC	0.6	I	0.7	I		0	NC	0	NC	1.6	I	1.6	I		2083.4	P	2093.1	P	2195.8	P	3038	P	1288	P	4282.5	P	1145.7	P	4873.8	P	SPAC12B10.09	mitochondrial carrier	0	mitochondrial carrier (9 others); similar to S. cerevisiae YNL003C
	1775733_at		-0.1	NC	0.3	NC	-1.3	D	-0.6	D		0.2	NC	-0.1	NC	0.9	I	0.5	I		2384.6	P	680.7	P	2255.5	P	775.9	P	2139.8	P	3209.1	P	1500.9	P	3896.6	P	SPBC4B4.11	hypothetical protein	0	hypothetical protein (130 others); similar to S. cerevisiae YHR059W; predicted N-terminal signal sequence (275 others)
	1777006_at		0.4	NC	-0.2	NC	0.5	I	0.1	NC		-0.2	NC	0	NC	1.1	I	1.2	I		3118.7	P	1524.7	P	2145.8	P	2636.7	P	1602.9	P	4787.9	P	1840.5	P	5225.9	P	SPBC24C6.03	proline-tRNA ligase (predicted)	0	proline-tRNA ligase (predicted) (1 others); involved in prolyl-tRNA aminoacylation; proline-tRNA ligase activity; localization unknown (8 others); similar to S. cerevisiae YER087W
	1770652_at		-0.2	MD	-0.1	NC	-0.7	D	-0.4	D		0.3	I	0	NC	0.6	I	0.3	NC		5451.3	P	2045.9	P	5332	P	3052.3	P	5092.4	P	6778.8	P	3720.5	P	8201.2	P	SPBP23A10.02	hypothetical protein	0	hypothetical protein (130 others); 2 predicted transmembrane helices (46 others); predicted N-terminal signal sequence (275 others); similar to S. cerevisiae YMR123W; localization ER membrane (predicted) (26 others) overlaps CDS SPBP23A10.03c by 64bps and 3' end
	1770784_at		-0.1	NC	0.1	NC	0.4	NC	0.6	I		-0.1	NC	0	NC	1	I	1.3	I		6745.9	P	5207.5	P	5825.1	P	6606.1	P	3452.4	P	8861.3	P	3528.7	P	9735.1	P	SPBC3D6.05	involved in tRNA splicing (predicted) (PMID 11955632)	ptp4	involved in tRNA splicing (predicted) (PMID:11955632) (1 others); similar to S. cerevisiae YOR311C; DUF56; 5 predicted transmembrane helices (24 others)
	1771409_at		-0.3	NC	0.5	I	-0.4	NC	0.4	I		0.2	NC	0.1	NC	0.5	I	0.4	I		4575.5	P	3323.5	P	4600.1	P	3524.9	P	5643.5	P	8537.5	P	4089.9	P	9323.1	P	SPAC23H3.07c	mitochondrial ribosomal protein subunit s14	mrp2	mitochondrial ribosomal protein subunit S14; similar to S. cerevisiae YPR166C
	1773488_at		-0.5	D	0.1	NC	-1.9	D	-1.2	D		0.1	NC	0.1	NC	0.2	I	0.2	NC		2323.8	P	588.7	P	2950.6	P	725.2	P	2167.6	P	2634.7	P	1829.6	P	2944.5	P	SPBC15D4.06	N-acetyltransferase (predicted)	0	N-acetyltransferase (predicted) (10 others); similar to S. cerevisiae YPR051W
	1770324_at		-0.2	NC	-0.3	NC	-0.4	NC	-0.6	MD		-0.3	NC	-0.3	NC	0.2	NC	0.5	NC		449.1	P	121.7	P	409.4	P	227.2	P	90.4	P	284	P	139	P	261	P	SPAC6F6.18c	sequence orphan	0	sequence orphan (422 others) has transcript profile on microarray
	1771434_at		-0.5	D	0.8	I	-2.2	D	-0.9	D		0.3	NC	0.3	I	0.3	MI	0.3	NC		2965	P	607.7	P	3286.7	P	582	P	3057.1	P	3982.9	P	2222.8	P	3751.6	P	SPBC1D7.01	prefoldin (subunit 1) (predicted)	0	prefoldin (subunit 1) (predicted) (5 others); similar to S. cerevisiae YJL179W
	1777835_at		-0.2	NC	0	NC	-0.3	NC	-0.3	NC		-0.1	NC	0.1	NC	0.4	I	0.5	I		1148.9	P	472.2	P	953.1	P	623.7	P	513.4	P	934.3	P	560	P	1043.7	P	SPAPB17E12.03	zinc finger protein	#N/A	#N/A
	1775841_at		-0.3	D	0.3	NC	0.7	I	1.3	I		-0.1	NC	0	NC	0.5	I	0.6	I		8182.9	P	10244	P	8104.4	P	12022.2	P	6883.5	P	9886	P	6248.4	P	11986.5	P	SPBC18H10.04c	translation initiation factor	sce3	translation initiation factor (21 others); eIF4B; involved in translational initiation (5 others); RNA binding; rrm RNA recognition motif (73 others); suppressor of cdc11 septation defect (PMID:9254700); similar to S. cerevisiae YPR163C; localization cytoplasm (43 others); non-essential (237 others)
	1769309_at		-0.1	NC	0.3	NC	-0.3	NC	0	NC		0	NC	0	NC	-0.4	D	-0.4	D		19405.2	P	10058	P	16405.4	P	13342.7	P	17812	P	14716.1	P	15796.7	P	16068.9	P	SPBC1105.11c	histone H3	h3.3	histone H3 (2 others); histone fold (27 others); similar to S. pombe hht1 and hht2; amino terminus K9, K14, S8 are involved in centomeric silencing (IMP) (PMID:14561399) (2 others); similar to S. cerevisiae YBR010W and YNL031C (2 others)
	1770511_at		0.7	I	-0.5	D	1.3	I	0.2	NC		0.1	NC	-0.2	NC	0.7	I	0.4	I		1616	P	878.1	P	830.7	P	1693.6	P	545.1	P	768.6	P	439.5	P	931.8	P	SPCC790.03	rhomboid family protease	0	rhomboid family protease (3 others); 6 predicted transmembrane helices (21 others); predicted N-terminal signal sequence (275 others); similar to S. cerevisiae YPL246C (1 others)
	1774143_at		-0.1	NC	-0.1	NC	-0.2	NC	-0.1	NC		-0.2	NC	0	NC	0.8	I	1	I		2014.3	P	881.2	P	1774	P	1407.1	P	486.9	P	1073.9	P	530.2	P	1207.4	P	SPBC29A3.11c	mitochondrial carrier family	0	mitochondrial carboxylic acid transporter; similar to S. cerevisiae YOR130C and YOR100C
	1780168_at		0.5	NC	-0.1	NC	0.5	NC	-0.3	NC		0.1	NC	-0.1	NC	0.5	NC	0.3	NC		5098.9	P	2533.6	P	2868.8	P	3899	P	3123.1	P	4688.7	P	2631.2	P	5260.1	P	SPBC1105.03c	mitochondrial ribosomal protein subunit YmL47	mrpl16	mitochondrial ribosomal protein subunit l16; similar to S. cerevisiae YBL038W
	1774538_at		-0.3	D	0.4	I	0	NC	0.6	I		0	NC	0.1	NC	0.1	NC	0.1	NC		12353.9	P	8975.7	P	11614.8	P	10395.6	P	11478.3	P	13638.6	P	10283.2	P	13760.1	P	SPAC1782.10c	localization nucleolus (predicted)	nhp2	RNA binding protein (predicted) (1 others); similar to S. cerevisiae YDL208W
	1778605_at		-0.2	NC	-0.4	D	0.2	NC	0.1	NC		0	NC	-0.3	NC	0.4	I	0	NC		2151.4	P	1069.9	P	1852.2	P	2011.4	P	1482.4	P	1641.8	P	1251.4	P	2271.8	P	SPAC637.09	ribonuclease H (predicted)	0	ribonuclease H (predicted) (1 others); similar to S. cerevisiae YGR276C
	1772086_at		-0.3	NC	-0.3	MD	-0.3	NC	-0.2	NC		0.1	NC	0	NC	0.4	I	0.3	I		8308.8	P	3239	P	9285.4	P	5773.1	P	8397.1	P	11441.5	P	7150.8	P	12651.1	P	SPAC31A2.03	mitochondrial ribosomal protein subunit YmL11	mrpl11	mitochondrial ribosomal protein subunit l11; similar to S. cerevisiae YDL202W
	1777501_at		-0.2	NC	-0.4	D	-0.3	NC	-0.4	D		0	NC	0.1	NC	0.1	NC	0.1	NC		5772.2	P	2264	P	4996	P	3929.4	P	5491.7	P	5920.7	P	4145.5	P	6508.5	P	SPBC11B10.01	glycosyl transferase family 1	0	mannosyltransferase (11 others); glycosyl transferase family 1 (7 others); similar to S. cerevisiae YGL065C; disease associated, CDG-Ii (PMID:12684507)
	1771245_at		-0.2	NC	-0.2	NC	-1.3	D	-1.2	D		0.3	NC	0.1	NC	0.2	NC	0.1	NC		4066.1	P	639.9	P	3140	P	1056.3	P	4319	P	4502.2	P	2657.6	P	4738.9	P	SPBC12D12.08c	ubiquitin family protein	ubl1	ubiquitin family protein (18 others); involved in the activation of SCF ubiquitin ligase (AJ003818); target pcu1p; induced by stress (AJ003818); involved in protein deneddylation (1 others); involved in protein neddylation (1 others); similar to S. cerevisiae YDR139C
	1771437_at		0.2	NC	0	NC	-2	D	-2.1	D		0	NC	0.1	NC	-1.3	D	-1.3	D		4570.6	P	410.3	P	2950.2	P	539.5	P	3429.1	P	1566.8	P	3003.5	P	1629.8	P	SPAC1002.05c	transcription factor (predicted)	jmj2	transcription factor (predicted) (42 others); zinc finger protein (211 others); zf-C5HC2 type (2 others); jmjC domain (6 others); jmjN domain (1 others); DNA binding (48 others); ARID domain (3 others); similar to S. cerevisiae YJR119C; similar to retinoblastoma binding proteins (2 others); involved in transcriptional regulation (predicted) (46 others); involved in chromatin remodeling (predicted…
	1772551_at		0	NC	-0.2	NC	-0.6	D	-0.8	D		-0.3	NC	0.2	NC	1.3	I	1.9	I		1205.1	P	390.4	P	1003.2	P	595	P	294.4	P	976.5	P	305.8	P	989.2	P	SPBC2A9.10	Bin3 family	0	Bin3 family; conserved eukaryotic protein (236 others); no apparent S. cerevisiae ortholog (482 others)
	1774741_at		0.1	NC	-0.6	D	-0.6	D	-1.2	D		0	NC	-0.1	NC	0.2	I	0.1	NC		4380.8	P	930.5	P	3158.6	P	1765.6	P	2947.2	P	3936.7	P	2753.1	P	4283.2	P	SPAC2C4.10c	sequence orphan	0	sequence orphan (422 others)
	1776779_at		0.5	I	-0.1	NC	-0.9	D	-1.5	D		0.3	I	0	NC	0.3	NC	-0.3	NC		3633.7	P	714.9	P	2197.2	P	982.8	P	4076.9	P	3733.1	P	2742.6	P	4980.9	P	SPAC19A8.10	zinc finger protein	0	zinc finger protein (211 others); zf-C3HC4 type (RING finger) (51 others); ubiquitin-protein ligase (E3) (predicted) (54 others); similar to S. pombe SPAC343.18 (paralog); no apparent orthologs (135 others)
	1776618_at		-0.1	NC	-0.5	D	-0.4	NC	-0.3	D		0	NC	-0.1	NC	-0.1	NC	-0.2	NC		4460.2	P	1587.2	P	3943.1	P	2863.7	P	4800.4	P	4130.5	P	4238.2	P	5071.7	P	SPBC337.15c	involved in ubiquinone biosynthesis (predicted)	coq7	ubiquinone biosynthesis protein (1 others); similar to S. cerevisiae YOR125C
	1772432_at		0.7	I	0.4	NC	0.7	NC	0.3	NC		0.2	NC	0.1	NC	-0.2	NC	-0.2	NC		1075.9	P	475.1	P	506.2	P	746.4	P	952.7	P	657.7	P	525.7	P	737.8	P	SPCC4G3.05c	endodeoxyribonuclease RUS activity (PMID 11741546)	mus81	Holliday junction resolvase (2 others); XP-F family; similar to S. cerevisiae YDR386W
	1772860_at		0.3	NC	-0.4	NC	-0.3	NC	-0.9	D		-0.2	NC	0.2	NC	0.2	NC	0.5	I		2077.1	P	398.5	P	1185.2	P	894	P	704.3	P	1045.9	P	785.8	P	1238.4	P	SPAC22E12.14c	serinethreonine protein kinase (predicted)	sck2	serine/threonine protein kinase Sck2p (PMID:9560431); similar to S. pombe sck1 (paralog); similar to S. cerevisiae YHR205W (1 others)
	1772938_at		-0.1	NC	0.3	NC	0.1	NC	0.5	I		0.1	NC	0	NC	0.8	I	0.8	I		3673.6	P	2319.7	P	3432.8	P	2672.1	P	2302.7	P	3710	P	2016.6	P	4333.6	P	SPBC800.08	translation initiation factor	0	translation initiation factor (21 others); similar to S. cerevisiae YNL062C; involved in 1-methyladenosine modification and maturation of initiator methionyl-tRNA (predicted); RNA-binding protein (74 others)
	1775375_at		-0.4	D	-0.4	NC	-0.4	NC	-0.1	NC		-0.2	NC	-0.2	NC	0.8	I	1	I		467.5	P	270.9	P	673.1	P	350	P	353.1	P	597.8	P	412.1	P	664.9	P	SPBC23E6.08	involved in G1 phase arrest (starvation induced)	sat1	involved in G1 phase arrest (starvation induced) (1 others); no apparent orthologs (135 others)
	1777397_at		0	NC	0.2	NC	0.6	I	0.8	I		0.1	NC	0.1	NC	1.2	I	1.2	I		7777.6	P	7469.8	P	6218.9	P	8570.1	P	4333.2	P	10772.3	P	4001.9	P	12073.7	P	SPAC16C9.02c	conserved eukaryotic protein	0	conserved eukaryotic protein (236 others); phosphorylase (predicted); similar to S. cerevisiae YLR017W
	1772028_at		-0.3	D	-0.3	D	-0.7	D	-0.8	D		-0.3	NC	0	NC	0.1	NC	0.5	I		7419.6	P	2223.7	P	7050.5	P	3913.7	P	2483.8	P	3602	P	2750.9	P	4142.7	P	SPBC16G5.09	serine carboxypeptidase (predicted)	0	serine carboxypeptidase (predicted) (2 others); peptidase family S10 (1 others); predicted N-terminal signal sequence (275 others); involved in protein processing (predicted); similar to S. cerevisiae YGL203C
	1776237_at		-0.4	D	0.4	I	0	NC	0.8	I		0	NC	0.1	NC	-0.1	NC	0	NC		14081.8	P	13465.5	P	14506.8	P	13706.7	P	15133.7	P	16525.3	P	13336.1	P	16788.8	P	SPBC16D10.11c	40S ribosomal protein S18	rps1801	40S ribosomal protein S18 (1 others); similar to S. cerevisiae YDR450W and YML026C (1 others)
	1769985_at		-0.1	NC	0	NC	0.6	I	0.6	I		0	NC	0	NC	1.1	I	1	I		4698.6	P	3523.2	P	3906.9	P	5209	P	3145.2	P	7569.3	P	3011.8	P	8564.6	P	SPBC13G1.01c	mitochondrial ribosomal protein small subunit nam9	nam9	mitochondrial ribosomal protein small subunit S4; similar to S. cerevisiae YNL137C
	1773556_at		0.4	NC	-0.3	NC	-0.3	NC	-1	D		0.2	NC	-0.1	NC	0.3	NC	0	NC		8221	P	2084.7	P	5347.4	P	3690.3	P	5599.3	P	5944.9	P	4322.5	P	7528	P	SPBC660.13c	DNA replication factor A complex (subunit 1) (PMID 9111307) (PMID 8702843)	ssb1	DNA replication factor A complex (subunit 1) (PMID:9111307) (PMID:8702843) (2 others); DNA binding (single-stranded) (function of complex) (PMID:8702843) (48 others); essential (PMID:9111307) (188 others); expressed during S phase; involved in DNA recombination (5 others); involved in DNA replication (IGI) (PMID:9111307) (11 others); involved in DNA repair (IGI) (PMID:9111307) (27 others); involv…
	1773945_at		0.1	NC	-0.2	NC	-1.3	D	-1.5	D		0.1	NC	0.2	NC	-1.4	D	-1.3	D		11548.1	P	1935.4	P	8228.4	P	2514.2	P	9119.8	P	3506.5	P	7149	P	3429.6	P	SPAPYUK71.03c	C2 domain	0	C2 domain (14 others); similar to S. pombe SPCC962.01 (1 others); similar to S. cerevisiae YML072C and YNL087W and YOR086C (2 others)
	1774968_at		-0.3	D	-0.1	NC	0.4	NC	0.7	NC		0	NC	-0.1	NC	1.1	MI	1.1	NC		2885.2	P	2108.5	P	2659.1	P	3248.9	P	1533.5	P	3745.3	P	1545.5	P	4359.4	P	SPAPB18E9.01	tRNA (guanine) methyltransferase activity	#N/A	#N/A
	1779419_at		-0.1	NC	-0.2	D	1.4	I	1.2	I		-0.3	NC	-0.2	NC	1.5	I	1.7	I		874.4	P	833.5	P	869.9	P	1882.6	P	364.4	P	1466.8	P	396.9	P	1735.7	P	SPBC17A3.01c	TIM23 translocase complex	tim50	TIM23 translocase complex (4 others); NLI interacting factor family (4 others); similar to S. cerevisiae YPL063W
	1773048_at		-0.2	NC	-0.3	NC	0.1	NC	0.1	NC		0	NC	0	NC	0.1	NC	0	NC		6159.4	P	3836	P	6005.8	P	6303.2	P	7381.5	P	7314.9	P	5857.2	P	8029.5	P	SPBC887.07	mitochondrial ribosomal protein subunit YmL34YmL38	mrpl38	mitochondrial ribosomal protein subunit l38; similar to S. cerevisiae YKL170W
	1774901_at		0.1	NC	-0.5	D	1	I	0.4	NC		-0.2	NC	0	NC	1.7	I	2	I		3021.9	P	2119.8	P	2254.5	P	3882.9	P	1099.4	P	5171.5	P	1111.3	P	5374.2	P	SPAC25B8.17	peptidase family A22	0	peptidase family A22; signal peptide peptidase (predicted); conserved eukaryotic protein (236 others); similar to S. cerevisiae YKL100C; 7 predicted transmembrane helices (35 others)
	1775067_at		0.1	NC	-0.4	MD	-1.4	D	-1.9	D		-0.1	NC	0.1	NC	-0.2	NC	-0.1	NC		6534.4	P	850.5	P	5455.3	P	1639	P	4361.6	P	4484.7	P	4244.9	P	5111.2	P	SPAC9.13c	conserved eukaryotic protein	cwf16	conserved eukaryotic protein (236 others); similar to S. cerevisiae YKL095W (1 others)
	1777626_at		0	NC	-0.2	NC	-1.4	D	-1.8	D		0	NC	-0.1	NC	-0.7	D	-0.8	D		5274.3	P	692.4	P	4519.8	P	1296	P	4238.6	P	2496.6	P	3753.3	P	2799.6	P	SPBC27B12.05	WD repeat protein	0	WD repeat protein (123 others); no apparent orthologs (135 others) additional C terminal exon to D1022301
	1777635_at		0	NC	0	NC	-0.2	NC	-0.3	NC		0	NC	0.1	NC	1.2	NC	1.3	NC		3009.3	P	1169.7	P	2391.3	P	1767.3	P	980.7	P	2589.4	P	738.8	P	2809.5	P	SPAC2C4.14c	serinethreonine protein kinase (predicted)	0	PAK-related kinase; GCK subfamily (2 others); similar to S. cerevisiae YDR523C
	1779453_at		-0.3	MD	-0.2	NC	-1	D	-0.9	D		0.3	NC	0	NC	0.6	I	0.5	I		4504.5	P	1117.3	P	5024.9	P	1867.1	P	2544.2	P	4144.1	P	2042.9	P	4472.4	P	SPAC9.06c	similar to enterobacterial L-ribose-5-phosphate 4-epimerases	0	similar to enterobacterial L-ribose-5-phosphate 4-epimerases; similar to S. cerevisiae YJR024C (1 others)
	1769811_at		0.2	NC	-0.3	D	0.3	NC	-0.2	NC		0.1	NC	-0.2	D	0.7	I	0.4	NC		2789.9	P	1361.8	P	2178.3	P	2286.1	P	2317.8	P	3139.8	P	1898.5	P	3804.2	P	SPAC57A7.07c	homocysteine methyltransferase (predicted)	0	homocysteine methyltransferase (predicted) (1 others); involved in sulfur amino acid metabolism; similar to S. cerevisiae YLL062C and YPL273W
	1771098_at		0.2	NC	-0.4	NC	0.3	NC	-0.1	NC		0	NC	-0.2	NC	0.5	I	0.3	NC		2253.4	P	905.3	P	1183.4	P	1574	P	1542.2	P	1707.5	P	1579.4	P	2447.5	P	SPBC17D11.04c	zinc finger protein	0	zinc finger protein (211 others); zf-PHD finger (19 others); transcriptional regulator (predicted) (37 others); involved in transcriptional regulation (predicted) (46 others); similar to S. cerevisiae YPR031W
	1773114_at		0	NC	-0.4	D	0.2	NC	-0.1	NC		-0.1	NC	-0.1	NC	0.9	I	0.8	I		4056.2	P	1759.6	P	3022.1	P	3048.5	P	2239.8	P	4322.9	P	2023.2	P	5593.6	P	SPBC15C4.02	ABC1 family	0	ABC1 family (3 others); similar to S. cerevisiae YLR253W
	1773205_at		0	NC	-0.4	D	-1.3	D	-1.6	D		0.2	NC	0	NC	0.5	I	0.3	I		2262.8	P	365.9	P	1786.7	P	647.3	P	1419.3	P	1920.5	P	1092	P	2153.8	P	SPAC1D4.01	sequence orphan	0	sequence orphan (422 others)
	1773442_at		0	NC	0	NC	-1.1	D	-0.9	D		0.2	NC	0.2	NC	-0.6	D	-0.5	D		4485.5	P	1058.2	P	3505	P	1501.1	P	4312.4	P	3407.3	P	3785.1	P	3357.2	P	SPAC17A2.12	zinc finger protein	0	zinc finger protein (211 others); zf-C3HC4 type (RING finger) (51 others); ubiquitin-protein ligase (E3) (predicted) (54 others); SNF2 family (19 others); helicase C-terminal domain (26 others); DEAD/DEAH box helicase (60 others); similar to S. pombe SPBC23E6.02 (paralog); involved in DNA repair (predicted) (27 others); similar to S. cerevisiae YLR032W (1 others)
	1775483_at		0.4	I	-0.5	D	0.3	NC	-0.4	D		0.2	NC	0	NC	0.5	I	0.3	NC		5321	P	1441.3	P	3164.7	P	2889.5	P	4520.2	P	5548.8	P	3285.5	P	6196.8	P	SPBC1289.09	sequence orphan	0	mitochondrial protein (1 others); similar to S. cerevisiae YGR033C; predicted from KOGS (5 others)
	1777113_at		-0.2	NC	-0.8	D	0.8	NC	0	NC		-0.3	NC	-0.1	NC	0.3	NC	0.6	NC		880.5	P	538.6	P	913.9	P	998.8	P	708.7	P	1062.8	P	747.7	P	1146.2	P	SPBC29A10.04	mitotic cohesin complex (subunit) (PMID 11069892)	psm1	mitotic cohesin complex (subunit) (PMID:11069892) (1 others); coiled-coil (96 others); SMC family (6 others); essential (PMID:11069892) (188 others); similar to S. cerevisiae YFL008W
	1778576_at		0.1	NC	-0.3	NC	1.1	I	0.5	I		0	NC	-0.2	NC	1.3	I	1.3	I		1632.1	P	1158.7	P	1231	P	2101.8	P	1108	P	2367.6	P	1026.6	P	3008	P	SPCC11E10.04	sequence orphan	0	sequence orphan (422 others)
	AFFX-r2-Sp-18SrRNA-5_at		-0.7	D	1.7	I	1.2	I	4.5	I		-0.5	D	0.1	NC	-0.7	D	0	NC		1048.8	P	10196.3	P	1869.3	P	5037.8	P	9907	P	12569.4	P	10195.1	P	13082.1	P	S. pombe NOTE=CONTROL DEF=Z19578 gi|288694:1471-3312 S.pombe gene encoding 18S, 5.8S, and 28S ribosomal RNA (5, M, 3 represent transcript regions 5 prime, Middle, and 3 prime respectively)
	1772770_at		0.3	NC	-0.1	NC	1.8	I	1.7	I		0.3	NC	-0.2	NC	3.6	I	2.7	I		201.5	P	358	P	138.2	P	496.9	P	104.5	P	754.3	P	53.1	P	1052	P	SPAC20G4.04c	PCNA related protein	hus1	checkpoint clamp complex protein (2 others); involved in S/M checkpoint (required) (PMID:9180692) (1 others); phosphorylated in response to DNA damage (PMID:9524127); similar to S. cerevisiae YLR288C HydroxyUrea sensitive 1
	1775693_at		-0.6	D	-0.7	D	-0.6	MD	-0.8	D		-0.2	NC	-0.2	NC	0.8	I	0.9	I		1283.4	P	385.5	P	1536.8	P	733.8	P	522.6	P	941.6	P	661.7	P	1298.1	P	SPAC6G9.03c	hypothetical protein	0	hypothetical protein (130 others); similar to S. cerevisiae YNL206C; similar to SSRP proteins
	1777858_at		0	NC	-0.1	NC	0.5	NC	0.2	NC		-0.2	NC	-0.2	NC	1.4	NC	1.5	NC		902.4	P	597.7	P	716.9	P	869.5	P	347.4	P	1066.3	P	334.6	P	1338.1	P	SPBC337.03	conserved eukaryotic protein	0	conserved eukaryotic protein (236 others); similar to S. cerevisiae YDR289C; DUF618; S. cerevisiae RTT103 is a regulator of Ty1 transposition
	1779436_at		0.5	I	-0.3	NC	-0.1	NC	-0.7	D		0.3	I	0.1	NC	1.1	I	0.9	I		3863.1	P	1228.1	P	2114.2	P	2407.5	P	2334.7	P	4549.4	P	1618	P	5276.5	P	SPBC3B9.17	iron-sulfur protein (predicted) (PMID 11941510)	isa2	iron-sulfur protein (2 others); HesB-like domain (1 others); similar to S. cerevisiae YPR067W
	1779396_at		0.3	NC	-0.3	NC	-1.1	D	-1.8	D		-0.1	NC	0	NC	1.2	I	1.1	I		667	P	85.3	P	529.8	P	200.3	P	261.5	P	609.6	P	298	P	677.5	P	SPBC1861.07	SKP1 family	0	SKP1 family; involved in RNA elongation from Pol II promoter (regulation) (6 others); transcription elongation factor complex (predicted) (2 others); similar to S. cerevisiae YPL046C
	1778987_at		-0.3	D	-0.1	NC	0.2	NC	0.5	I		0.4	I	0.1	NC	0.3	I	0	NC		2419.8	P	1608.7	P	2220.6	P	2345	P	1847.6	P	1921.7	P	1094.8	P	2155	P	SPCC1795.12c	dubious	0	dubious (88 others)
	1776451_at		-0.1	NC	0.4	I	0.1	NC	0.5	I		0.1	NC	0	NC	0.3	I	0.3	I		16733.5	P	12088	P	14200.5	P	13073.1	P	11300.3	P	14690.7	P	9762.1	P	15773	P	SPAC23A1.03	adenine phosphoribosyltransferase (APRT) (predicted)	apt1	adenine phosphoribosyltransferase (APRT) (predicted); similar to S. cerevisiae YML022W and YDR441C; phosphoribosyltransferase family; involved in nucleotide metabolism (2 others); involved in purine base metabolism
	1772423_at		0.2	NC	-0.2	NC	-0.4	D	-0.9	D		0	NC	0	NC	1.3	I	1.4	I		7122.1	P	1956.7	P	4939.2	P	3222.9	P	2249.8	P	6837.8	P	2279.7	P	7656.7	P	SPAC16E8.04c	chorismate mutase (predicted)	0	chorismate mutase (predicted); similar to S. cerevisiae YPR060C
	1778397_at		0.2	NC	-0.2	NC	-0.7	D	-1	D		0.2	NC	-0.3	D	0.5	NC	0.1	NC		3748.3	P	818.5	P	2478	P	1407.8	P	1795.7	P	2073	P	1469.4	P	2755.2	P	SPBC1A4.06c	involved in mitochondrial matrix protein import (ISS)	0	mitochondrial matrix protein import protein; similar to S. cerevisiae YGR046W
	1772645_at		0.9	I	-0.5	D	0.4	I	-1	D		-0.2	NC	-0.2	NC	0.5	I	0.6	I		9499.4	P	2121.5	P	4172.6	P	4625.2	P	3482.9	P	4751	P	3582.2	P	6601.7	P	SPCC1620.08	succinate-CoA ligase (beta subunit) (predicted)	0	succinate-CoA ligase (beta subunit) (1 others); similar to S. cerevisiae YGR244C Due to inconsistencies between the annotation of the proposed S. cerevisiae ortholog LSC2 in SWISSPROT:P53312 and SGD:S0003476 succinate-CoA ligase (GDP-forming)/6.2.1.4 and succinate-CoA ligase (ADP- forming) repectively, we have conservatively annotated to EC 6.2.1.- and GO:0004774, succinate-CoA ligase activity. H…
	1775950_at		0.3	I	-0.5	D	1.2	I	0.6	I		-0.1	NC	0	NC	1.7	I	1.8	I		3764.2	P	2871.2	P	2504.1	P	5101.4	P	1592.1	P	5890.4	P	1391.2	P	6695	P	SPBC609.05	FACT complex component	0	FACT complex component (predicted) (2 others); similar to S. cerevisiae YML069W
	1776492_at		-0.1	NC	-0.3	NC	0	NC	-0.2	NC		-0.3	D	0.2	NC	0.9	I	1.4	I		1624.4	P	703	P	1349.8	P	1255.5	P	398.1	P	1192	P	448.4	P	1194.4	P	SPAC20G8.08c	SNF2 family	0	SNF2 family (19 others); helicase C-terminal domain (26 others); DEAD/DEAH box helicase (60 others); similar to S. pombe SPCC1235.05C and SPAC25A8.01C; similar to S. cerevisiae YAL019W (2 others)
	1779110_at		-0.1	NC	-0.1	NC	-0.9	D	-1.1	D		-0.1	NC	-0.1	NC	-0.1	NC	-0.2	NC		3031.3	P	595.5	P	2243.2	P	993	P	1397.3	P	1602.1	P	1551.9	P	1649.5	P	SPBC1271.11	mitochondrial carrier	0	mitochondrial carrier (9 others); tricarboxylate transporter (predicted); non-essential (PMID:12618370) (237 others); no apparent orthologs (135 others); most closely related to S. pombe SPAC12B10.09
	1773571_at		-0.4	D	-0.3	NC	0.1	NC	0	NC		0	NC	-0.2	NC	0.4	I	0.1	NC		1838.6	P	920.5	P	1909.7	P	1603.3	P	1936.6	P	2331.8	P	1703.5	P	3076.2	P	SPBC14C8.16c	involved in growth site determination (AF352796 Catanuto P., David W., You M., Verde F. unpublished)	bot1	mitochondrial ribosomal protein subunit (predicted); similar to S. cerevisiae YGR165W
	1778513_at		0.5	NC	-0.7	NC	-0.1	NC	-1.4	D		0.1	NC	-0.4	D	2.1	I	1.7	I		258.3	P	46.4	P	165	P	117.8	P	239.6	P	705.2	P	181.3	P	1023	P	SPBC1105.13c	hypothetical protein	0	sequence orphan (422 others); low correlation score has transcript profile on microarray
	1774518_at		-0.5	D	-0.5	D	-2	D	-2.1	D		-0.2	NC	0	NC	0.1	NC	0.3	NC		8636.2	P	1029.1	P	10076	P	1984.2	P	3986.3	P	4020.2	P	3413.3	P	4444.5	P	SPAC922.03	1-aminocyclopropane-1-carboxylate deaminase (predicted)	0	1-aminocyclopropane-1-carboxylate deaminase (predicted); no apparent S. cerevisiae ortholog (482 others)
	1773790_at		-0.1	NC	0.8	I	-3.1	D	-2.2	D		0.3	NC	0.1	NC	-1	D	-1.3	D		7261.9	P	691.8	P	5980.4	P	589.3	P	5404.2	P	2203.7	P	3834.5	P	2394.2	P	SPAC6G9.01c	hypothetical protein	0	hypothetical protein (130 others); similar to A. thaliana T22P22_150, and L. major L4286.2; no apparent S. cerevisiae ortholog (482 others)
	1773867_at		0.1	NC	-0.3	D	0.7	I	0.1	NC		-0.2	NC	-0.3	D	0.5	I	0.5	I		2559.2	P	1163.5	P	1713.8	P	2403	P	2335.9	P	3256.1	P	2602.9	P	4591.1	P	SPAP32A8.02	aldoketo reductase	0	aldo/keto reductase (11 others); similar to S. pombe SPAC2F3.05c (paralog); similar to S. cerevisiae YJR096W (2 others); xylose reductase (predicted) (PMID:122714590) (1 others); arabinose reductase (predicted) (PMID:122714590) (1 others)
	1778993_at		-0.5	D	-0.1	NC	0.1	NC	0.6	NC		0.2	NC	0	NC	0.3	I	0.2	NC		5129.7	P	2952.2	P	5592.5	P	4904.8	P	5322.1	P	5976.3	P	4109	P	6676	P	SPAC4D7.09	translation initiation factor	tif223	translation initiation factor (21 others); eIF2B (4 others); eukaryotic translation initiation factor 2B complex (gamma subunit) (4 others); involved in translational initiation (5 others); nucleotidyltransferase (8 others); similar to S. cerevisiae YOR260W
	1771876_at		0	NC	-0.4	NC	0.2	NC	-0.3	NC		-0.2	NC	0.1	NC	1.5	I	1.5	I		2159.2	P	891.5	P	1586	P	1621.4	P	730.8	P	2428.9	P	774.9	P	3319.5	P	SPBC36.06c	farnesyl pyrophosphate synthetase	0	farnesyl pyrophosphate synthetase (1 others); no apparent orthologs (135 others); related to S. pombe SPAC6F12.13C
	1778680_at		0.1	NC	-0.2	NC	-0.2	NC	-0.5	D		0.2	NC	0	NC	1.3	I	0.9	I		4142.5	P	1384.6	P	2865.7	P	2478.7	P	2235.8	P	4718.7	P	1709.4	P	6179.5	P	SPAC9G1.11c	septin	spn4	septin (6 others); non-essential (PMID:15454577) (237 others); similar to S. cerevisiae YHR107C
	1778710_at		-0.3	D	0.1	NC	-0.6	D	-0.2	NC		-0.1	NC	0.1	NC	-0.4	D	-0.1	NC		9156.7	P	3856.9	P	8534.9	P	5689.3	P	6439.6	P	6226.5	P	6120.5	P	6607.9	P	SPAC4A8.14	ribose-phosphate pyrophosphokinase	prs1	ribose-phosphate pyrophosphokinase (2 others); similar to S. cerevisiae YBL068W and YER099C and YHL011C and YKL181W and YOL061W (2 others)
	1780173_at		0	NC	-0.2	NC	0.2	NC	-0.1	NC		0.1	NC	-0.2	NC	0.3	NC	-0.1	NC		6235.8	P	3446	P	5327.5	P	5255.4	P	6361.1	P	6142.9	P	4954.2	P	7869.2	P	SPAC31A2.02	DUF343	0	DUF343; conserved protein (26 others); similar to S. cerevisiae YNR046W
	1772592_at		0	NC	-0.1	NC	0.1	NC	0	NC		0.1	NC	-0.1	NC	0.8	I	0.7	NC		3289.6	P	1547.6	P	2596.8	P	2477.4	P	1947.8	P	3475.4	P	1709.7	P	4305.3	P	SPCC1442.10c	DNA-directed RNA polymerase (II subunit) (subunit 3) (PMID 8367291)	rpb3	DNA-directed RNA polymerase II (subunit 3) (PMID:8367291) (4 others); similar to S. cerevisiae YIL021W The Rpb2p-Rpb3p-Rpb11p complex has DNA binding activity. Alone, Rpb3p exhibits virtually no DNA binding activity (PMID:9325316)
	1778110_at		-0.3	D	0.5	I	0	NC	0.7	I		0	NC	0.1	NC	-0.1	NC	0	NC		19307.7	P	14918.8	P	19394.8	P	15867.6	P	19957.3	P	21995.2	P	17826.9	P	22560.4	P	SPAC17G6.06	40S ribosomal protein (S24)	rps2401	40S ribosomal protein (S24); similar to S. cerevisiae YER074W and YIL069C (1 others)
	1778818_at		-0.1	NC	-0.3	D	-0.3	NC	-0.5	D		-0.1	NC	-0.1	NC	0.7	I	0.7	I		9528.5	P	4277.8	P	7974.1	P	7141.7	P	4338.4	P	7906.3	P	3378.1	P	8908.3	P	SPBC1271.12	oxysterol binding protein (predicted)	kes1	oxysterol binding protein (predicted) (3 others); involved in ergosterol biosynthesis (predicted) (3 others); similar to S. cerevisiae YHR001W and YKR003W and YOR237W and YPL145C (3 others); similar to S. pombe SPBC646.08c and SPBC354.07c and SPCC23B6.01; localization Golgi (predicted) (9 others); non-essential (PMID:12618370) (237 others)
	1769613_at		-0.3	D	-0.1	NC	-0.1	NC	0.2	NC		0.1	NC	0	NC	1.5	I	1.4	I		1874.3	P	899.8	P	1727.4	P	1251.1	P	1103.9	P	2787.2	P	746.1	P	4610.2	P	SPCC320.12	neutral zinc metallopeptidase (predicted)	0	neutral zinc metallopeptidase (predicted); similar to S. cerevisiae YNR020C
	1770833_at		-0.5	D	-0.2	NC	-0.2	NC	0.3	NC		0.2	NC	0	NC	1.5	I	1.4	I		2814.1	P	1621	P	2987.1	P	2513.7	P	1970.7	P	5416.3	P	1421.6	P	5997.8	P	SPBC1734.14c	cyclin-dependent protein kinase (regulatory subunit)	suc1	cyclin-dependent protein kinase (regulatory subunit) (3 others); involved in the regulation of CDK activity (PMID:3289755) (3 others); involved in regulation of mitotic cell cycle (PMID:3289755) (13 others); similar to S. cerevisiae YBR135W
	1772872_at		0.1	NC	0.3	NC	-1.7	D	-1.8	D		0	NC	0.2	NC	-0.4	NC	-0.2	NC		1593.8	P	204	P	1056.8	P	270.6	P	982.7	P	778.1	P	767.8	P	965.2	P	SPCC16C4.01	DUF155	sif2	sad1-interacting factor 2; DUF155; similar to S. cerevisiae YDL001W; 2 predicted transmembrane helices (46 others) GO:0005515 and GO:0005816 pers. comm. Osami Niwa; NAS from=GO:0005816|GO:0016021
	1774925_at		-0.1	NC	-0.4	NC	-0.4	NC	-0.8	D		0.1	NC	0	NC	0.3	NC	0.2	NC		3105.8	P	844.1	P	2572.1	P	1600.4	P	2362.7	P	2797.3	P	2069.5	P	3282.8	P	SPAC3A11.04	conserved eukaryotic protein	0	sequence orphan (422 others); 1 predicted transmembrane helix (92 others); predicted N-terminal signal sequence (275 others)
	1775836_at		-0.1	NC	-0.3	NC	-0.1	NC	-0.3	NC		0.1	NC	0.1	NC	0.6	I	0.5	I		9819.1	P	3597.8	P	8348.3	P	6852.7	P	7066.1	P	10116.5	P	5615.1	P	11011.6	P	SPBC18E5.02c	serine palmitoyltransferase (subunit) (predicted)	0	serine palmitoyltransferase (subunit) (predicted) (1 others); similar to S. cerevisiae YMR296C
	1779614_at		-0.3	NC	-0.4	D	-0.6	D	-0.9	D		-0.1	NC	-0.1	NC	-0.1	NC	0.1	NC		4774.9	P	1154.4	P	5058.9	P	2355.2	P	2633.4	P	3141	P	2835.2	P	3880	P	SPBC17D11.06	DNA primase (large subunit) (PMID 11027257)	spp2	DNA primase large subunit (PMID:11027257); similar to S. cerevisiae YKL045W
	1770341_at		0.2	NC	-0.4	NC	-0.5	MD	-1.1	D		0.1	NC	0.1	NC	1.4	I	1.4	I		1321.6	P	338.9	P	973.5	P	607.1	P	695.3	P	1688.7	P	574.9	P	1826.2	P	SPAC4H3.14c	sequence orphan	0	sequence orphan (422 others); coiled-coil (predicted) (96 others) candidate ortholog for S. cerevisiae SRN2/VPS37
	1770382_at		0.4	I	-0.2	NC	0.1	NC	-0.3	NC		-0.1	NC	0.1	NC	1.7	I	1.7	I		1656.9	P	646.1	P	1058.4	P	1125.4	P	642.8	P	2097.9	P	590.5	P	2215	P	SPAC2E1P5.02c	hypothetical protein	0	sequence orphan (422 others); 3 predicted transmembrane helices (42 others)
	1772230_at		-0.5	D	-0.1	NC	0.2	NC	0.6	I		-0.3	NC	0.1	NC	1	I	1.3	I		5762	P	4271.4	P	6348.5	P	6146.8	P	2415.3	P	6601.1	P	2508.6	P	8054.8	P	SPBC577.12	endoribonuclease (predicted)	0	endoribonuclease (predicted) (1 others); DUF71; similar to S. cerevisiae YLR143W
	1773478_at		-0.3	NC	-0.7	D	-1.1	NC	-1.5	NC		0	NC	-0.2	D	1	I	0.8	I		2745.2	P	514.7	P	2688.6	P	1060.6	P	1144.5	P	1932.4	P	982.5	P	2675	P	SPBC1921.06c	beta-1,3-galactosyltransferase (pers. comm. Robert Trimble)	pvg3	beta-1,3-galactosyltransferase (PMID:15173185); predicted N-terminal signal sequence (275 others); no apparent orthologs (135 others)
	1774036_at		-0.2	NC	-0.7	D	-0.6	D	-1	D		0.2	NC	0.1	NC	0.3	I	0.3	I		2755.5	P	604.9	P	2441.3	P	1530.5	P	1704	P	2155.2	P	1372	P	2215.1	P	SPAC13G6.01c	zinc finger protein	rad8	zinc finger protein (211 others); zf-C3HC4 type (RING finger) (51 others); ubiquitin-protein ligase (E3) (predicted) (54 others); SNF2 family (19 others); DEAD/DEAH box helicase (60 others); involved in DNA repair (PMID:8290359) (27 others); helicase C-terminal domain (26 others); similar to S. cerevisiae YLR032W (1 others); involved in nucleotide-excision repair (PMID:12226100) (5 others)
	1775554_at		-0.3	NC	-0.4	MD	-0.1	NC	-0.3	NC		-0.1	NC	-0.1	NC	0.4	NC	0.3	NC		5660.5	P	2346.9	P	5073.1	P	4297	P	4462.5	P	6336.2	P	4241.4	P	7419.2	P	SPCC895.04c	SNARE (predicted)	ufe1	SNARE (predicted) (16 others); 1 predicted transmembrane helix (92 others); similar to S. cerevisiae YOR075W
	1776547_at		0.1	NC	-0.6	D	0.7	I	0	NC		-0.1	NC	0	NC	2.3	I	2.3	I		1203.7	P	498.3	P	770.4	P	1161.3	P	353.4	P	1643.9	P	317.8	P	1910.8	P	SPBC13A2.01c	nuclear cap-binding complex (small subunit)	0	nuclear cap-binding complex (small subunit) (1 others); similar to S. cerevisiae YPL178W; RNA-binding protein (74 others); rrm RNA recognition motif (73 others)
	1777338_at		-0.1	NC	-0.4	D	-1.2	D	-1.3	D		-0.1	NC	0	NC	-0.4	NC	-0.4	D		8241.9	P	1796.2	P	7569.3	P	3042.8	P	6095.8	P	5088.3	P	5818.6	P	5711.3	P	SPAC12G12.11c	conserved eukaryotic protein	0	conserved eukaryotic protein (236 others); similar to S. cerevisiae YPL191C and YGL082W; DUF544; coiled-coil (region) (predicted) (96 others)
	1778069_at		-0.3	D	-0.5	D	-0.4	D	-0.9	D		-0.1	NC	-0.1	NC	0.8	I	0.9	I		4467.1	P	1207.5	P	4476.4	P	3306.4	P	2361.4	P	4414.7	P	2216.4	P	5422.2	P	SPBC11B10.09	serinethreonine protein kinase	cdc2	serine/threonine protein kinase (71 others); cyclin-dependent protein kinase (3 others); essential (188 others); involved in G1/S transition (regulation) (PMID:8855663) (1 others); involved in G2/M transition (regulation) (PMID:8855663) (4 others); G2M Cdc2p CDK associates with Cdc13p (PMID:2682257); G2M Cdc2p CDK complex is inhibited by Tyr15 phosphorylation during G phase (PMID:2682257); Cdc2p …
	1770588_at		-0.5	D	-0.4	NC	-1.7	D	-1.6	D		-0.2	NC	-0.2	NC	0.1	NC	0.3	NC		900	P	152.7	P	1033.9	P	286.4	P	414.9	P	448.9	P	426.8	P	628.7	P	SPCC613.12c	WD repeat protein	0	WD repeat protein (123 others); no apparent S. cerevisiae ortholog (482 others); similar to N.crassa B13I18.130
	1772108_at		-0.1	NC	-0.1	NC	0.1	NC	0.2	NC		0	NC	-0.1	NC	0.3	I	0.2	NC		6597.5	P	3667.6	P	5967.7	P	6161.7	P	5343.4	P	6071.2	P	4631.7	P	7728.8	P	SPAC29A4.08c	ubiquitin-protein ligase (E4) (predicted) (PMID 12627222)	prp19	ubiquitin-protein ligase (E4) (PMID:12627222) (2 others); U-box domain (2 others); WD repeat protein (123 others); complexed with Cdc5p (42 others); similar to S. cerevisiae YLL036C
	1772532_at		-0.1	NC	0	NC	-0.7	D	-0.7	D		0	NC	0	NC	-0.4	D	-0.4	D		19036.8	P	5753.4	P	15862.3	P	8593.1	P	15629.2	P	12888.5	P	13966	P	14490.4	P	SPAC521.03	short chain dehydrogenase (predicted)	0	short chain dehydrogenase (predicted) (15 others); similar to S. cerevisiae YMR226C
	1773818_at		1.2	I	-0.2	NC	0	NC	-1.3	D		0.1	NC	-0.1	NC	0	NC	-0.2	NC		12015.8	P	2399.4	P	4216	P	4062.6	P	8430.6	P	7735.7	P	6771.6	P	9182.9	P	SPAC824.07	hydroxyacylglutathione hydrolase (predicted)	0	hydroxyacylglutathione hydrolase (predicted) (1 others); glyoxalase II family (1 others); similar to S. cerevisiae YDR272W
	1776803_at		0	NC	-0.2	NC	-0.1	NC	-0.3	NC		0.2	NC	0.2	MI	0.1	NC	0	NC		2455.1	P	901.3	P	2065.2	P	1429.7	P	2144	P	2206.6	P	1720.1	P	2166.6	P	SPCC306.04c	SET1 complex (TAP) (PMID 12488447)	set1	histone lysine methyltransferase (10 others); SET domain (12 others); non-essential (PMID:12589755) (237 others); similar to S. cerevisiae YHR119W; rrm RNA recognition motif (73 others)
	1777323_at		-0.3	D	0.1	NC	-1.8	D	-1.4	D		0.2	MI	0	NC	-0.2	NC	-0.4	D		5962.8	P	1110.1	P	6011	P	1386.7	P	5061.2	P	3796.9	P	3857.7	P	4185.7	P	SPBC16E9.15	small protein conserved in human and D. melanogaster	#N/A	#N/A
	1769820_at		-0.1	NC	-0.4	D	-0.5	D	-0.7	D		0	NC	0	NC	0.7	I	0.7	I		2475.3	P	631.8	P	2186.7	P	1233.6	P	1076.3	P	1447.4	P	767.1	P	1708.7	P	SPBC14F5.12c	centromere binding protein	cbh2	centromere binding protein; CENP-B homolog (2 others); CENP-B box (2 others); similar to S. cerevisiae YDR081C (1 others)
	1774939_at		-0.2	NC	-0.1	NC	-1.9	D	-1.7	D		0.1	NC	0.2	NC	-0.6	NC	-0.3	NC		3534.7	P	465.2	P	3242.9	P	852.3	P	2124.4	P	1850.8	P	1820.6	P	1843.1	P	SPAC222.05c	erathdf family GTP-binding protein	mss1	COX RNA-associated protein; era/thdf family GTP-binding protein; similar to S. cerevisiae YMR023C
	1775169_at		-0.1	NC	0	NC	-0.1	NC	0	NC		0.1	NC	-0.2	NC	1.3	I	1.1	I		1387.1	P	677.5	P	1200.5	P	1128.6	P	732.7	P	1804.9	P	640.1	P	2083.6	P	SPAC589.03c	hypothetical protein	0	sequence orphan (422 others)
	1776305_at		0.1	NC	-0.4	D	0.2	NC	-0.3	NC		0.1	NC	-0.1	NC	1.4	I	1.3	I		1242.5	P	501.6	P	954.8	P	1008.1	P	438	P	1037.3	P	430.5	P	1228	P	SPBC21.01	serine-rich protein	mis17	kinetochore protein Mis17p; serine-rich protein (32 others); coiled-coil (region) (96 others); no apparent orthologs (135 others)
	1777624_at		0	NC	0.4	I	-1.8	D	-1.3	D		-0.4	D	0	NC	-1.7	D	-1.1	D		5244.3	P	948.1	P	4297.8	P	964.7	P	2603.6	P	984	P	2981.5	P	1283.2	P	SPAC24H6.11c	sulfate transporter (predicted)	0	sulfate transporter (predicted) (3 others); STAS domain; cyclic nucleotide-binding domain; 8 predicted transmembrane helices (24 others); similar to S. cerevisiae YGR125W
	1773045_at		0.4	I	-0.3	NC	0.2	NC	-0.6	D		0.2	NC	-0.3	NC	2	I	1.4	I		2118.1	P	579.3	P	1254.6	P	1232.2	P	836.8	P	2689.1	P	719.2	P	3868.1	P	SPAC23A1.09	rrm RNA recognition motif	0	rrm RNA recognition motif (73 others); involved in mRNA splicing (pers. comm. J.A. Potashkin) (56 others); no apparent S. cerevisiae ortholog (482 others)
	1769843_at		-0.3	D	-0.2	NC	0.5	NC	0.5	NC		0.1	NC	-0.1	NC	1.1	I	1	MI		1003	P	734.5	P	942.9	P	1176.4	P	591.6	P	1235.8	P	497.6	P	1537.2	P	SPAC139.06	histone acetyltransferase (type B) (catalytic subunit) (predicted)	0	histone acetyltransferase (type B) (catalytic subunit) (predicted); similar to S. cerevisiae YPL001W
	1769924_at		0.2	I	-0.5	D	-0.7	D	-1.5	D		0.1	NC	-0.3	D	0.1	NC	-0.3	D		4706.8	P	876.3	P	3195.3	P	1766.8	P	3618.6	P	3020.6	P	2964.2	P	4272	P	SPAC23H3.03c	nitrogen permease regulator family	0	nitrogen permease regulator family; similar to S. cerevisiae YEL062W; human ortholog is a candidate tumour suppressor; involved in cysplatin resistance (PMID:12869630) (predicted)
	1773049_at		0.3	NC	0.2	NC	-0.7	NC	-0.7	D		0.1	NC	-0.2	D	0.5	NC	0.2	NC		1981.9	P	414.1	P	1210.7	P	636.2	P	1052	P	1257.3	P	905.5	P	1800.4	P	SPAC1805.10	sequence orphan	0	sequence orphan (422 others)
	1770521_at		-0.1	NC	-0.7	D	-0.5	D	-1.2	D		0.2	NC	-0.2	NC	-0.2	NC	-0.5	D		5331	P	1087.9	P	4199.4	P	2589.3	P	3182.5	P	2368.7	P	2500.3	P	3180.7	P	SPAC27F1.03c	ubiquitin C-terminal hydrolase activity	uch1	ubiquitin C-terminal hydrolase activity (16 others); similar to S. cerevisiae YJR099W (1 others); similar to S. pombe uch2 (paralog)
	1774519_at		0	NC	-0.3	NC	0.6	I	0.4	NC		-0.3	NC	-0.2	NC	1	I	1.1	I		999.5	P	714.9	P	740.2	P	1060.4	P	357.6	P	810.2	P	360.7	P	1004.7	P	SPBC8D2.16c	conserved eukaryotic protein	0	conserved eukaryotic protein (236 others); DUF171; similar to S. cerevisiae YMR310C and YGR283C
	1774816_s_at		0.4	MI	-0.1	NC	-1.4	D	-2.3	D		0	NC	-0.2	NC	-0.4	NC	-0.6	D		4786	P	446.2	P	2805.3	P	893.8	P	3304.6	P	2252	P	2669.3	P	3239.6	P	SPBC19G7.12c	sequence orphan	#N/A	#N/A
	1779288_at		-0.2	NC	-0.2	NC	-2.4	D	-2.3	D		0.5	NC	-0.1	NC	0.1	NC	-0.4	NC		5109.7	P	457.9	P	4667.9	P	792.3	P	3079.3	P	2083.6	P	1765.6	P	3251.5	P	SPCC550.08	N-acetyltransferase (predicted)	0	N-acetyltransferase (predicted) (10 others); similar to S. cerevisiae YOR012W and YDR391C
	1775695_at		0.2	NC	-0.4	NC	0	NC	-0.7	D		-0.1	NC	0	NC	-0.7	D	-0.5	D		950.1	P	255.2	P	614.8	P	568.4	P	834	P	630.7	P	1013.1	P	698.5	P	SPCC1682.03c	sequence orphan	0	sequence orphan (422 others)
	1775429_at		0.3	NC	-0.3	D	1.3	I	0.7	I		0.1	NC	-0.3	MD	2	I	1.7	I		1874.2	P	1516.2	P	1286.3	P	3034.3	P	640.9	P	2361.6	P	609.6	P	3312.1	P	SPBC83.18c	hypothetical protein	0	hypothetical protein (130 others); similar to S. cerevisiae YNL152W; C2 domain (14 others)
	1774465_at		0.2	NC	-0.2	NC	1.9	I	1.3	I		0.1	NC	0.2	NC	3.2	I	3.2	I		1722.1	P	2308.6	P	1057	P	3681.7	P	478.5	P	5206.8	P	518.6	P	5377.9	P	SPAC14C4.09	alpha glucanase (predicted) (pers. comm. Yolanda Sanchez Martin)	agn1	glucan endo-1,3-alpha-glucasidase (PMID:15194814); glycosyl hydrolase family 71 (1 others); no apparent S. cerevisiae ortholog (482 others); transcriptionally regulated by Sep1p (PMID:15194814); transcriptionally regulated by Ace2p (PMID:15194814) (4 others); monomer (PMID:15194814) (1 others) extended by 22 amino acids at N-term PMID:15194814
	1776591_at		0	NC	-0.3	NC	0.4	I	0.2	NC		0	NC	0.1	NC	0.8	I	0.9	I		6796.7	P	4312.4	P	5904.2	P	6634.2	P	3996.3	P	7412.2	P	3330.3	P	8128.4	P	SPAC1A6.09c	longevity-assurance protein 1	lag1	longevity-assurance protein 1; lipid sensing domain (1 others); involved in intracellular protein transport (44 others); involved in ceramide synthesis (predicted) (1 others); 7 predicted transmembrane helices (35 others); similar to S. cerevisiae YHL003C and YKL008C (1 others); similar to S. pombe SPBC3E7.15C; involved in ER to Golgi transport (predicted) (19 others); involved in GPI-anchored pr…
	1770030_at		0.3	I	-0.7	D	0.5	I	-0.4	NC		-0.1	NC	-0.1	NC	1.7	I	1.6	I		2631	P	965.4	P	1626.6	P	1931.8	P	774.7	P	2402	P	688.4	P	2864.9	P	SPBC56F2.10c	dolichyl-phosphate beta-glucosyltransferase (predicted)	0	dolichyl-phosphate beta-glucosyltransferase (predicted); similar to S. cerevisiae YPL227C
	1772607_at		-0.1	NC	-0.1	NC	0.1	NC	0.2	NC		0.1	NC	0.1	NC	1	I	0.9	I		6283	P	3085.1	P	5740.5	P	4716.4	P	3716.9	P	5688.3	P	3075.9	P	7241.7	P	SPAC4F10.10c	mannosyltransferase complex (predicted)	0	mannosyltransferase complex (predicted) (1 others); involved in N-linked glycosylation (predicted) (14 others); localization Golgi (predicted) (9 others); similar to S. cerevisiae YEL036C and YML115C and YPL050C (1 others)
	1777210_at		-0.2	NC	0.6	I	0.2	NC	1	I		-0.1	NC	0	NC	0	NC	0.1	NC		12479.1	P	11158.6	P	11000.1	P	10784.2	P	13065.8	P	14188.4	P	12056.1	P	15775.2	P	SPBC25H2.07	translation initiation factor	tif11	translation initiation factor (21 others); eIF1A (1 others); similar to S. cerevisiae YMR260C
	1778365_at		-0.3	D	0	NC	-0.8	D	-0.5	NC		0.2	NC	-0.1	NC	0.7	I	0.3	I		2950.8	P	944.8	P	2915.6	P	1484.9	P	2246.2	P	3001.7	P	1741.5	P	3775.2	P	SPBC365.04c	RNA-binding protein	0	RNA-binding protein (74 others); rrm RNA recognition motif (73 others); similar to S. cerevisiae YDL213C
	1778894_at		-0.4	D	0.3	I	-0.9	D	-0.2	NC		0.1	NC	0.4	I	-0.5	D	-0.2	NC		7698.9	P	3147.7	P	7462	P	3444	P	6018	P	6371.6	P	4915	P	5526.9	P	SPAC890.05	G-patch domain	0	G-patch domain (9 others); RNA-binding protein (74 others); similar to S. cerevisiae YGR280C and YMR269W (1 others); similar to S. pombe SPAC1952.02
	1769578_at		0.4	I	-0.1	NC	-0.4	D	-0.8	D		0	NC	0	NC	0.2	NC	0.2	NC		4914.4	P	1342	P	3085.9	P	1981.8	P	4091.2	P	3833	P	2986.6	P	4319.2	P	SPAC3H1.04c	conserved fungal protein	mdm31	mitochondrial inner membrane protein Mdm31; conserved fungal protein (77 others); similar to S. cerevisiae YHR194W and YOR147W
	1771494_at		0.5	I	-0.5	D	-1.1	D	-2.1	D		0.2	NC	-0.1	NC	-0.1	NC	-0.5	D		4965.6	P	566.6	P	2909.9	P	988.5	P	4331.8	P	3631.4	P	3452.6	P	4633.5	P	SPAC6F12.03c	SNARE (PMID 14575697)	fsv1	SNARE (PMID:14575697) (16 others); no apparent S. cerevisiae ortholog (PMID:14575697) (482 others) fission yeast syntaxin homolog required for vacuolar sorting and fusion
	1771785_at		0.3	I	-0.1	NC	-0.4	NC	-1	D		0.2	NC	0	NC	0.1	NC	-0.2	NC		10033.6	P	2494.6	P	6267.9	P	4088.1	P	9341.8	P	8809.8	P	6751.6	P	10078.7	P	SPBC31F10.15c	F0-ATPase epsilon subunit	atp15	F0-ATPase epsilon subunit; similar to S. cerevisiae YPL271W
	1779271_at		-0.4	D	-0.2	NC	-0.5	D	-0.4	NC		0.1	NC	0	NC	0	NC	-0.1	NC		2098	P	833.7	P	2060.6	P	1212.5	P	2042.7	P	1843.1	P	1590.5	P	2195.6	P	SPAC18G6.06	ribonucleoprotein (RNP) complex (predicted) (PMID 12068309)	0	ribonucleoprotein (RNP) complex (predicted) (22 others); similar to S. cerevisiae YKL099C
	1771144_at		-0.3	NC	-0.2	NC	-0.5	D	-0.4	NC		0.1	NC	0	NC	0.9	I	0.8	I		5761.4	P	2604.7	P	5782.3	P	4078.3	P	3480.5	P	6044.2	P	2805.7	P	7403.2	P	SPBC11B10.10c	histone H2A variant	pht1	histone H2A variant; histone fold (27 others); similar to S. cerevisiae YOL012C
	1771653_at		0.6	I	-0.4	D	0.9	I	-0.1	NC		0.1	NC	-0.2	NC	1	I	0.7	I		2699.6	P	1432.7	P	1594.1	P	2444.5	P	2275.1	P	3900.8	P	1963.9	P	4703.9	P	SPBC25B2.01	GTP binding (predicted)	0	GTP binding (predicted) (25 others); involved in protein biosynthesis (predicted); similar to S. cerevisiae YKR084C related to elongation factor 1 alpha
	1775301_at		-0.4	D	-0.3	NC	0.2	NC	0.4	MI		-0.1	NC	0	NC	0.6	I	0.6	MI		2846.1	P	1800.2	P	3177	P	3415.7	P	1897.4	P	3262.5	P	1832	P	3712.8	P	SPBP4H10.20	conserved eukaryotic protein	nhm1	conserved eukaryotic protein (236 others); HIT family (PMID:12198172) (2 others); pyrophosphatase (1 others); co-purifies with the cap-binding complex eIF4F (PMID:12366830); RNA-binding protein (PMID:12366830) (74 others); predicted novel decapping pathway (PMID:12366830); scavenger mRNA decapping enzyme (implicated) (PMID:12198172); localization nucleus (predominantly) (PMID:12366830) (43 others…
	1777905_at		-0.6	D	-0.3	NC	-0.4	D	0	NC		0.2	NC	-0.1	NC	0	NC	-0.2	NC		7169.7	P	4016	P	9325.4	P	5382.2	P	9017.5	P	8352	P	6302.3	P	10036.8	P	SPAC688.12c	sequence orphan	0	sequence orphan (422 others); lysine-rich protein (3 others); 2 predicted transmembrane helices (46 others)
	1774862_at		0.8	I	-0.6	D	0.1	NC	-1.3	D		0.5	I	0.1	NC	0.3	I	-0.1	NC		6893.4	P	1101.5	P	3277.1	P	3061.6	P	5886.6	P	5814	P	3465	P	6510.7	P	SPBC211.07c	ubiquitin conjugating enzyme	ubc8	ubiquitin conjugating enzyme (12 others); similar to S. cerevisiae YEL012W
	1779974_at		0.1	NC	-0.5	D	-0.5	D	-1	D		0	NC	0	NC	0	NC	0.1	NC		5324.4	P	1346.7	P	4196.9	P	2517.5	P	3199.7	P	3660.9	P	2896.9	P	3841.2	P	SPCC1235.09	WD repeat protein	0	WD repeat protein (123 others); LisH domain (4 others); similar to S. cerevisiae YBR103W
	1769382_at		-0.1	NC	-0.2	NC	-0.7	NC	-0.6	NC		-0.1	NC	0.1	NC	0	NC	0.1	NC		4707.8	P	1353	P	4064.1	P	2302.4	P	1973.3	P	2486.9	P	2140.2	P	3052.6	P	SPBC16A3.11	involved in sister chromatid cohesion (required) (S phase)	eso1	sister chromatid cohesion protein; IMS1 domain; similar to S. cerevisiae YDR419W (N-term); similar to S. cerevisiae YFR027W (C-term)
	1772957_at		0	NC	-0.4	D	0.2	NC	-0.1	NC		-0.1	NC	0	NC	1	I	1.1	I		3851.6	P	1333.9	P	3031.1	P	3036.1	P	1707.8	P	4005.6	P	1558.2	P	4536.5	P	SPBC15D4.14	transcription factor TFIID complex (PMID 11279037)	taf73	transcription factor TFIID complex (PMID:11279037) (11 others); WD repeat protein (123 others); transcription initiation factor activity (12 others); involved in transcription from Pol II promoter (7 others); essential (PMID:11279037) (188 others); overexpression suppresses the anaphase blocking mutation cut9 (PMID:11279037); possible role of WD repeat-containing TAFs in the expression of genes i…
	1774555_at		0.5	I	-0.8	D	0.7	MI	-0.8	D		-0.2	NC	-0.2	NC	1.9	I	1.8	I		1611.3	P	632.7	P	909.2	P	1201	P	407.6	P	1516.9	P	429.5	P	1996.1	P	SPAC1002.11	GPI-anchor transamidase complex	gaa1	GPI-anchor transamidase complex (subunit) (predicted) (3 others); 7 predicted transmembrane helices (35 others); predicted N-terminal signal sequence (275 others); similar to S. cerevisiae YLR088W
	1775217_at		0.1	NC	-0.2	NC	0.4	NC	0.1	NC		-0.3	NC	-0.1	NC	1.3	I	1.3	I		1414.9	P	806	P	1088.8	P	1251.9	P	578.5	P	1657	P	613.1	P	2154.8	P	SPCC132.02	transcriptional regulator	hst2	Sir2p family histone deacetylase (predicted) (1 others); similar to S. cerevisiae YPL015C
	1777235_at		-0.4	D	-0.3	NC	-1	D	-1	D		-0.1	NC	-0.1	NC	0.3	NC	0.3	I		1418.6	P	451	P	1482.4	P	773.8	P	902.8	P	1257.5	P	931.8	P	1509.9	P	SPCC364.04c	localization Golgi membrane (predicted)	0	CASP family protein; 1 predicted transmembrane helix (92 others); similar to S. cerevisiae YKL179C
	1775329_at		0.4	I	-0.1	NC	-0.5	D	-0.9	D		0.2	MI	0.1	NC	-0.3	NC	-0.5	D		10672.8	P	2667.1	P	6357.3	P	4408.1	P	8536.4	P	7190.4	P	6467.5	P	7308.2	P	SPAC26F1.10c	phosphoprotein phosphatase activity	pyp1	phosphoprotein phosphatase activity (15 others); involved in protein amino acid dephosphorylation (16 others); involved in regulation of mitotic cell cycle (negative) (PMID:1448087) (13 others); involved in response to nutrients (negative) (regulation) (PMID:8832414) (8 others); dephosphorylates an osmosensing MAP kinase controlling cell size at division (PMID:7657164); similar to S. pombe pyp2; …
	1769535_at		-0.1	NC	-0.4	D	0.1	NC	-0.1	NC		0.2	NC	-0.1	NC	1.1	I	0.7	I		4204.7	P	1673.8	P	3532.3	P	3292.7	P	2006.5	P	3213	P	1491.5	P	4058.2	P	SPBC685.09	origin recognition complex (subunit 2)	orc2	origin recognition complex (subunit 2) (5 others); similar to S. cerevisiae YBR060C
	1770826_at		0.4	I	-0.1	NC	-0.1	NC	-0.6	D		0.3	NC	0.1	NC	0.6	I	0.3	I		7205	P	2284.2	P	4510.7	P	4171.2	P	4818.3	P	6321.6	P	3374.2	P	7443.7	P	SPBP16F5.04	ubiquitin conjugating enzyme	ubc3	ubiquitin conjugating enzyme (12 others); similar to S. cerevisiae YDR054C and YMR022W (1 others)
	1774448_at		0.5	I	-0.3	NC	0.6	I	-0.1	NC		0.1	NC	-0.2	D	-0.1	NC	-0.5	D		6313.2	P	3233.7	P	3360.8	P	5564.8	P	4747.7	P	3898	P	3938.4	P	5393.8	P	SPAC637.13c	hypothetical protein	0	cytoskeletal signaling protein; similar to S. cerevisiae YNL047C and YIL105C; pleckstrin homology domain (24 others)
	1774457_at		-0.3	NC	0	NC	-1.2	D	-1	D		0	NC	0.2	NC	0	NC	0.1	NC		4882.2	P	1262.8	P	4114.8	P	1616.2	P	2532.6	P	2963.8	P	2222.2	P	2946.6	P	SPAC17A5.04c	metallo peptidase	mde10	metallopeptidase (16 others); cofactor zinc (predicted) (8 others); ADAM family; reprolysin; peptidase family M12B; disintegrin domain; non-essential (PMID:12618370) (237 others); glycoprotein (predicted) (60 others); localization ER (meiosis) (PMID:14871934) (10 others); localization spore surface (GFP) (PMID:10759889) (PMID:14871934); involved in spore wall assembly (sensu Fungi) (required) (1 …
	1769807_at		0.5	I	-0.5	NC	-0.5	NC	-1.1	D		0.3	NC	-0.2	D	0.9	I	0.3	I		1912.5	P	444.2	P	1189.5	P	711.8	P	865.4	P	1027.1	P	577.8	P	1396.5	P	SPBC3B9.09	zinc finger protein	0	zinc finger protein (211 others); zf-RBZ; similar to S. cerevisiae YLR417W possible additional N-terminal exon
	1775652_at		0	NC	0	NC	-1.7	D	-1.5	D		-0.2	NC	-0.1	NC	-1.1	D	-1	D		3319.7	P	473.6	P	2555.4	P	632.5	P	2388.1	P	1011.5	P	2319.4	P	1232	P	SPCC1672.04c	CHCH domain	0	mitochondrial copper ion transport protein; CHCH domain (4 others); similar to S. cerevisiae YLL018C-A
	1770606_at		-0.3	D	-0.7	D	-0.6	D	-1.1	D		-0.3	D	-0.2	NC	0.1	NC	0.3	NC		1975.1	P	551.6	P	2401.5	P	1177.7	P	1200.1	P	1666.3	P	1507.1	P	1987.2	P	SPCC550.12	actin-like protein	arp6	actin-like protein (9 others); localization nucleus (PMID:14757838) (43 others); localization telomere (PMID:14757838); involved in chromatin silencing (PMID:14757838) (9 others); involved in chromatin silencing at telomere (PMID:14757838); functions independently of Swi6p (PMID:14757838); similar to S. cerevisiae YLR085C
	1771356_at		0.1	NC	-0.6	D	-1.5	D	-2.2	D		-0.1	NC	-0.1	NC	-0.1	NC	-0.1	NC		3000.5	P	270.9	P	2252.6	P	559.3	P	2558	P	2570.7	P	2398.9	P	3274.3	P	SPAC12B10.13	conserved eukaryotic protein	0	conserved eukaryotic protein (236 others); CTLH domain (3 others); similar to human BA305P22.1; similar to A. thaliana F11P17.12 and T30A10.60; similar to D. melanogaster CG6617 and CG18467; CTLH domain (3 others); no apparent S. cerevisiae ortholog (482 others)
	1776203_at		0.6	I	-0.7	D	-1.4	D	-2.8	D		0	NC	-0.2	NC	0	NC	-0.1	NC		6426.5	P	390.1	P	3115.8	P	992.4	P	2432	P	2420.1	P	2189.6	P	3300.8	P	SPAC2G11.13	hypothetical protein	0	hypothetical protein (130 others); 10 predicted transmembrane helices (29 others); involved in autophagy (predicted) (5 others); similar to S. cerevisiae YCL038C
	1770314_at		0.4	I	-0.2	NC	1.5	I	0.7	I		0.2	NC	0.1	NC	1.1	I	1	I		3846.8	P	3873.7	P	2163.1	P	6238.7	P	4388.8	P	9757.7	P	3275	P	10621.4	P	SPBC337.16	phospholipid methyltransferase (PMID 9755189)	cho1	phospholipid methyltransferase (PMID:9755189); phosphatidyl-N-methylethanolamine N-methyltransferase (predicted); involved in phosphatidylcholine biosynthesis (2 others); phosphatidyl-N-methylethanolamine N-methyltransferase activity; localization ER membrane (26 others); predicted N-terminal signal sequence (275 others); 3 predicted transmembrane helices (42 others); similar to S. cerevisiae YJR…
	1774681_at		-0.4	D	-0.1	NC	1.2	I	1.5	I		0	NC	-0.2	NC	2.1	I	2.1	I		1097.5	P	1603.5	P	1346.2	P	2837	P	481.2	P	2191.2	P	438.9	P	2916.2	P	SPBP4H10.03	involved in protein targeting	oxa102	OXA1/oxaA family; mitochondrial inner membrane translocase Oxa102; 1 predicted transmembrane helix (92 others); similar to S. pombe oxa101 (paralog); essential with oxa101 (PMID:10712694); similar to S. cerevisiae YER154W (1 others)
	1779704_at		0	NC	0.1	NC	0.5	I	0.6	I		0.3	NC	0.1	NC	0.5	I	0.4	NC		4777.4	P	3199.2	P	3778.6	P	4418.4	P	3578.8	P	5198.3	P	2929.1	P	5532.6	P	SPBC19F5.02c	WD repeat protein	0	WD repeat protein (123 others); processome component (predicted) (PMID:12068309) (13 others); involved in rRNA processing (predicted) (PMID:12068309) (48 others); localization nucleolus (predicted) (PMID:12068309) (30 others); similar to S. cerevisiae YDR324C
	AFFX-r2-Bs-thr-M_s_at		0	NC	-0.4	NC	0.9	NC	0.6	NC		0.7	NC	0.3	NC	1.1	NC	0.1	NC		172.3	P	143.9	A	160.8	A	324.2	M	68.7	P	132.5	M	38.7	A	131	A	B. subtilis /GEN=thrC, thrB /DB_XREF=gb:X04603.1 /NOTE=SIF corresponding to nucleotides 1045-1556 of gb:X04603.1 /DEF=B. subtilis thrB and thrC genes for homoserine kinase and threonine synthase.
	1779145_at		0	NC	-0.2	NC	-0.1	NC	-0.4	NC		0	NC	-0.2	NC	0.6	I	0.4	I		4335.4	P	1768.2	P	3356	P	3103.8	P	1831.7	P	2568.4	P	1773.1	P	3425.6	P	SPAC4F10.18	WD repeat protein	0	WD repeat protein (123 others); no apparent S. cerevisiae ortholog (482 others)
	1771590_at		0.7	I	-0.3	NC	0.5	I	-0.3	D		0.1	NC	-0.2	NC	1.2	I	0.8	I		2494.6	P	1156.4	P	1685.3	P	1690.8	P	1701.8	P	3169.3	P	1521.6	P	4253.2	P	SPCC24B10.13	interacts physically with Shk1p (PMID 10593886)	skb5	Shk1 kinase binding protein 5; src (SH3) homology domain (20 others); similar to S. cerevisiae YDR162C
	1773705_at		0	NC	0.1	NC	0.8	I	0.8	I		0.5	I	-0.2	NC	0.8	I	0.2	NC		4272.4	P	3563.9	P	3355.5	P	4909.6	P	5635.8	P	6412.8	P	3656.3	P	8120.6	P	SPBP4H10.05c	S-adenosylmethionine decarboxylase proenzyme	spe2	S-adenosylmethionine decarboxylase proenzyme; similar to S. cerevisiae YOL052C; involved in spermidine and spermine biosynthesis; required for growth in the absence of spermidine (PMID:12149471)
	1778016_at		-0.1	NC	0	NC	-0.3	NC	-0.3	NC		0	NC	-0.1	NC	0.8	I	0.7	I		7527.6	P	3138.2	P	6280	P	5335.9	P	3105.5	P	5644.5	P	2695.6	P	6751.7	P	SPBC13G1.11	SNARE (predicted)	ykt6	SNARE (predicted) (16 others); similar to S. cerevisiae YKL196C
	1770025_at		0.1	NC	2.2	I	-1.2	D	0.9	I		0.4	I	0.2	NC	0.2	NC	0	NC		648.5	P	671	P	471.1	P	191.5	P	917.2	P	876.9	P	514	P	887.5	P	SPBC1105.16c	RNase P subunit (predicted)	0	RNase P subunit (predicted) (1 others); similar to S. cerevisiae YIR015W; involved in tRNA processing (predicted) (4 others)
	1775240_at		-0.2	NC	-0.1	NC	0.3	NC	0.6	I		0.1	NC	-0.1	NC	1.4	I	1.1	I		2754.7	P	1885.5	P	2539.7	P	3011.4	P	2120.4	P	4771.2	P	1772.1	P	5710.1	P	SPCC663.13c	N-acetyltransferase (predicted)	0	N-acetyltransferase (predicted) (10 others); similar to S. cerevisiae YOR253W
	1778715_at		-0.4	D	0.3	NC	-0.9	D	-0.3	NC		0	NC	0.1	NC	0.2	NC	0.2	NC		6164.2	P	2336.7	P	5837.9	P	2962.6	P	3160.9	P	4281.2	P	2967.1	P	4535.2	P	SPBC32H8.04c	conserved eukaryotic protein	0	conserved eukaryotic protein (236 others); DUF652 (1 others); similar to S. cerevisiae YDR339C
	1778080_at		0.4	NC	-0.5	D	-0.2	NC	-1.4	D		0.3	NC	-0.2	NC	0.5	I	0	NC		1917.7	P	391.8	P	1228.2	P	712.3	P	1960.2	P	2103.6	P	1813.5	P	2726.9	P	SPBP8B7.13	sequence orphan	0	sequence orphan (422 others); 1 predicted transmembrane helix (92 others)
	1779415_at		0.7	NC	1.7	NC	-1.4	D	-0.8	NC		0.2	NC	0.1	NC	-0.2	NC	-0.3	NC		261	P	68.7	P	114.7	P	34	P	185.4	P	131.9	P	147.9	P	183.9	P	SPAC22E12.12	dubious	0	dubious (88 others)
	1778904_at		0	NC	-0.2	NC	-1.1	D	-1.3	D		-0.2	NC	0.2	NC	-1.1	D	-0.9	NC		1477.7	P	267.2	P	972.2	P	542.3	P	1607.9	P	901.6	P	1653.1	P	954	P	SPAC6B12.02c	conserved fungal protein	0	conserved fungal protein (77 others); similar to N. crassa B8B20.20; no apparent S. cerevisiae ortholog (482 others)
	1779879_at		-0.2	NC	-0.3	NC	-0.9	D	-1.2	D		-0.2	NC	-0.3	MD	-0.3	NC	-0.5	D		2870.8	P	588.4	P	2465.1	P	1089.7	P	1591.8	P	1138.8	P	1555.8	P	1640.4	P	SPBC947.08c	histone promoter control protein (predicted)	0	histone promoter control protein (predicted); similar to S. cerevisiae YBR215W
	AFFX-18srRnab_at		-0.7	NC	2.7	I	1.1	I	4.5	I		-0.6	D	0	NC	-0.9	D	-0.3	NC		294.4	P	5755.1	P	468	P	986.4	P	2610.3	P	2212.4	P	3683.6	P	2563.1	P	S. cerevisiae GEN=18S rRNA DB_XREF=gb:Z75578.1 NOTE=SIF corresponding to nucleotides 402-603 of gb:Z75578.1 DEF=S.cerevisiae 18S rRNA gene.
	1778269_at		0	NC	0.1	NC	0.3	NC	0.4	NC		0.1	NC	-0.1	NC	0.1	NC	-0.1	NC		4696.8	P	2723.2	P	3727.8	P	3758.2	P	4294.5	P	3689.8	P	3386.1	P	4553.1	P	SPBC9B6.11c	cr4p-like	0	cr4p-like; RNA nuclease (predicted); involved in RNA processing (6 others); involved in 3' end processing of 5.8S rRNA (predicted) (final step); similar to S. cerevisiae YML118W and YMR285C
	1770475_at		-0.2	NC	0	NC	-1.2	D	-1	D		0.1	NC	-0.2	NC	0.1	NC	-0.5	NC		3663.1	P	901.1	P	3077.9	P	1215.2	P	2402.2	P	1969.9	P	1791.5	P	2704.4	P	SPAC17G8.13c	transcription factor	mst2	transcription factor (42 others); MYST-family HAT (pers. comm. S. Forsburg) (1 others); histone acetyltransferase (predicted) (3 others); MOZ/SAS domain (1 others); zinc finger protein (211 others); zf-C2H2 type (inferred from context) (35 others); involved in chromatin silencing (predicted) (9 others); similar to S. cerevisiae YBL052C and YOR244W
	1770560_at		0.2	NC	-0.2	NC	-0.6	NC	-0.8	D		0.2	NC	-0.4	D	0.4	NC	-0.2	NC		1644	P	414.1	P	1217.7	P	662.8	P	1206.8	P	998.2	P	953.3	P	1379.5	P	SPAC29A4.06c	conserved eukaryotic protein	0	conserved eukaryotic protein (236 others); shares conserved region with D. melanogaster CG15747, A. thaliana F12K2.14, and C. elegans C16C10.6; coiled-coil (predicted) (96 others); no apparent S. cerevisiae ortholog (482 others)
	1776585_at		-0.1	NC	0.3	NC	-0.3	NC	0.1	NC		-0.1	NC	-0.1	NC	0.1	NC	0.2	NC		4020.5	P	2379	P	3521	P	2675.9	P	2523	P	2881.2	P	2286.9	P	3352.3	P	SPAC4F8.04	involved in RNA processing	0	Brix domain (4 others); similar to S. cerevisiae YHR088W; conserved eukaryotic protein (236 others)
	1770105_at		-0.4	D	0.2	NC	-1.6	D	-1.2	D		0.1	NC	0.1	NC	-0.8	D	-0.8	D		5989.9	P	1502.4	P	5055	P	2040.1	P	4801	P	3023.4	P	3132.8	P	3344.6	P	SPAC26A3.06	methyltransferase (predicted)	0	methyltransferase (predicted) (13 others); similar to S. cerevisiae YCR047C
	1771994_at		-0.2	NC	0.5	I	-0.1	NC	0.7	I		0.1	NC	0.2	NC	0.5	I	0.7	I		4265.4	P	3281	P	3965.2	P	3266.3	P	3909.5	P	6170.3	P	3114.6	P	6569.6	P	SPBC29A3.16	involved in ribosome biogenesis and assembly (regulation) (predicted)	0	ribosome biogenesis regulatory protein; similar to S. cerevisiae YOR294W
	1773956_at		-0.1	NC	0.1	NC	-0.7	D	-0.3	NC		0.3	I	0.3	NC	-1.1	D	-1	D		6582.8	P	2438.9	P	5529.7	P	2931.1	P	7022.3	P	3516.5	P	4189.1	P	2686	P	SPBC530.08	transcriptional regulator (predicted)	0	transcriptional regulator (predicted) (37 others); zinc finger protein (211 others); zf-fungal Zn(2)-Cys(6) binuclear cluster domain (31 others); possibly binds Pst1 histone deacytylase B by similarity to S. cerevisiae SIN complex protein (transcriptional regulator of RNA polymerase II); predicted membrane-tethered transcription factor (PMID:11790253) (1 others); NLS (bipartite) (2 others); 1 pre…
	1779251_at		-0.4	D	0.5	I	-1	D	0	NC		0.1	NC	0.1	NC	0	NC	0	NC		8305.7	P	3905.8	P	9616.8	P	3912.5	P	7575	P	10245.2	P	7031.9	P	11284.8	P	SPBC409.15	conserved eukaryotic protein	0	conserved eukaryotic protein (236 others); similar to S. cerevisiae YLR435W highly acidic C terminus
	1774783_at		-0.2	NC	-0.1	NC	0.3	NC	0.3	NC		-0.1	NC	0	NC	0.2	NC	0.3	NC		3491.6	P	2039.8	P	3044.1	P	2983.5	P	1960.3	P	2526	P	1962.3	P	2850.9	P	SPBC428.19c	WD repeat protein	0	WD repeat protein (123 others); ribonucleoprotein (RNP) complex (PMID:12068309) (predicted) (22 others); processome component (PMID:12068309) (predicted) (13 others); involved in rRNA processing (PMID:12068309) (predicted) (48 others); localization nucleolus (predicted) (PMID:12068309) (30 others); non-essential (PMID:12618370) (237 others); similar to S. cerevisiae YMR093W
	1770100_at		-0.5	D	0.4	I	-0.6	NC	0.4	NC		-0.2	NC	0.1	NC	0.1	NC	0.2	I		1845.9	P	1134.6	P	2336.8	P	1032.5	P	1027.9	P	1388.4	P	1094.1	P	1459.4	P	SPAC683.02c	zinc finger protein	0	zinc finger protein (211 others); zf-CCHC type (zinc knuckle) (6 others); similar to S. cerevisiae YNL255C (1 others)
	1779370_at		0.1	NC	0	NC	-0.5	D	-0.8	D		0.2	I	0.1	NC	-0.8	D	-0.8	D		3874.2	P	1173.7	P	2893.7	P	1963.3	P	3706.7	P	2396.5	P	2991.3	P	2519.1	P	SPAC11E3.01c	SNF2 family	0	SNF2 family (19 others); helicase C-terminal domain (26 others); similar to S. cerevisiae YDR334W; similar to human Snf2p homolog; involved in transcriptional regulation (predicted) (46 others); involved in histone exchange
	1769641_at		0.1	NC	-0.4	NC	0.6	NC	0.1	NC		0.2	NC	0	NC	1.3	I	1	I		735.5	P	330.3	P	588.2	P	661.2	P	211.1	A	481	P	159.4	A	517.9	P	SPAC23G3.04	hypothetical protein	0	conserved fungal protein (77 others); similar to C. albicans CA49C10.10; no apparent S. cerevisiae ortholog (482 others)
	1770153_at		-0.7	D	-0.3	NC	-1.6	D	-1.2	D		-0.3	D	0.1	NC	-0.8	D	-0.4	D		526.6	P	93	P	817.8	P	222.6	P	521.2	P	365.7	P	621.9	P	397.8	P	SPAC17A5.11	Spo11Top6A topoisomerase family (PMID 12437782)	rec12	endonuclease Rec12p; Spo11/Top6A topoisomerase family (PMID:12437782); expressed during meiosis (PMID:8005432) (12 others); similar to S. cerevisiae YHL022C
	1777082_at		1.3	I	-0.8	D	2	I	-0.1	NC		0.4	I	-0.4	D	1.1	I	0.4	NC		3082.4	P	1478.3	P	1011.7	P	3879.1	P	2254	P	3279.9	P	1513.2	P	4721.6	P	SPBC1685.13	involved in non-classical protein export pathway (predicted)	0	involved in non-classical protein export pathway; predicted N-terminal signal sequence (275 others); 3 predicted transmembrane helices (42 others); non-essential (PMID:12618370) (237 others); similar to S. cerevisiae YPR149W and YGR131W
	1771248_at		0.6	I	-0.6	D	-0.4	NC	-1.6	D		0.6	I	-0.2	NC	0.5	I	-0.1	NC		3600.3	P	596.2	P	1761.7	P	976.4	P	3455.3	P	3177.3	P	2114.5	P	4158.6	P	SPBC725.13c	GINS complex	psf2	GINS complex subunit (3 others); similar to S. cerevisiae YJL072C Defect in REreplication 13 (PMID:15466421)
	1773249_at		-0.1	NC	-0.1	NC	0.1	NC	0.1	NC		0.1	NC	0.1	NC	0.2	I	0.2	I		12670.3	P	6431.7	P	10315.7	P	9500.1	P	11899	P	14432.8	P	10248.9	P	15024.2	P	SPAC607.05	19S proteasome regulatory subunit	rpn9	19S proteasome regulatory subunit (19 others); similar to S. cerevisiae YDR427W
	1774423_at		0	NC	0.1	NC	-0.5	MD	-0.4	NC		-0.1	NC	0.2	I	-0.9	D	-0.5	D		4185.8	P	1508.1	P	3490.6	P	2239.2	P	3318.9	P	2651.3	P	3436.4	P	2366.8	P	SPCC1742.01	glycoprotein (predicted)	0	glycoprotein (predicted) (60 others); possibly S. pombe specific (78 others); GPI anchored protein (predicted) (PMID:12845604) (pers. comm. Birgit Eisenhaber) (38 others); glycoprotein (predicted) (60 others); predicted N-terminal signal sequence (275 others) large repeated threonine-rich region
	1779273_at		0.7	I	0	NC	0	NC	-0.7	D		-0.1	NC	-0.1	NC	-0.4	D	-0.4	D		16696.5	P	5308.2	P	8958	P	7598.5	P	18812.6	P	15205.4	P	17350.6	P	18166.4	P	SPBC32F12.03c	glutathione peroxidase (PMID 10455235)	gpx1	glutathione peroxidase (PMID:10455235); induced by stress (PMID:10455235) (3 others); antioxidant (PMID:10455235); similar to S. cerevisiae YKL026C and YBR244W and YIR037W
	1773080_at		-0.2	NC	0.3	NC	-0.1	NC	0.3	NC		0.1	NC	0.1	NC	0.2	NC	0.2	NC		3835.5	P	2423.9	P	3493.9	P	3302.6	P	2002.8	P	2795.4	P	1772.7	P	2974.4	P	SPAC823.08c	RNA helicase (predicted)	0	RNA helicase (predicted) (24 others); ATP-dependent (predicted) (19 others); DEAD/DEAH box helicase (60 others); similar to S. cerevisiae YHR065C
	1770204_at		-0.2	NC	0.5	I	-1	D	-0.4	NC		0.4	MI	0.1	NC	0.4	I	0.1	NC		4834.9	P	1687	P	4557.1	P	1745.4	P	3748.4	P	3722.7	P	2593	P	4093	P	SPBC1539.10	involved in ribosome biogenesis and assembly (predicted)	0	involved in ribosome biogenesis and assembly (predicted) (1 others); similar to S. cerevisiae YER002W
	1770877_at		0	NC	-0.1	NC	-0.6	D	-0.8	D		0.2	I	0	NC	0.3	I	0.1	NC		7546.7	P	2095.8	P	5600.8	P	3097.5	P	5607.6	P	5650.4	P	4094.2	P	6197.1	P	SPAC4D7.12c	ATP binding	fet5	factor of eukaryotic transcription Fet5; similar to S. cerevisiae YLR243W
	1775228_at		-0.3	D	-0.2	NC	-1.1	D	-0.8	D		0.1	NC	0	NC	0	NC	-0.1	NC		8354.3	P	2659.6	P	7764.4	P	3660.1	P	8851.8	P	6259.5	P	6449.9	P	9652.3	P	SPAP8A3.06	U2AF small subunit (U2AF-23) (PMID 8657565 ) (PMID 12374752)	0	U2AF small subunit (U2AF-23) (PMID:8657565 ) (PMID:12374752); essential (PMID:15121844) (188 others); zinc finger protein (211 others); zf-CCCH type (2) (required) (11 others); rrm RNA recognition motif (required) (73 others); similar to human U2AF35; functionally complemented by human U2AF35; interacts physically with SR proteins (PMID:15121844); no apparent S. cerevisiae ortholog (482 others)
	1771765_at		-0.2	NC	0.2	NC	-0.6	NC	-0.3	NC		0.3	NC	0.1	NC	-0.2	NC	-0.3	NC		3639.8	P	1390.3	P	3343.9	P	1972.3	P	2888.1	P	2416.1	P	2076.5	P	2441.1	P	SPAC12G12.13c	DNA polymerase sigma	cid14	DNA polymerase sigma; nucleotidyltransferase (predicted) (8 others); non-essential (pers. comm. Chris Norbury) (237 others); caffeine induced death protein (6 others); similar to S. cerevisiae YOL115W and YNL299W
	1775113_at		-0.5	D	0.4	NC	-2.1	D	-0.6	D		0	NC	-0.1	NC	-0.9	D	-0.8	D		1785.5	P	439	P	2162.1	P	393.3	P	1669.7	P	951.4	P	1424.6	P	1170.3	P	SPBC947.07	involved in ribosome biogenesis and assembly (predicted)	0	surf-like; similar to S. cerevisiae YKL082C
	1778502_at		-0.4	MD	-0.1	NC	-1	D	-0.8	NC		-0.4	D	-0.1	NC	-0.9	D	-0.5	D		2445.8	P	708.6	P	2552.2	P	1119.6	P	1507.1	P	1124.4	P	1866.6	P	1246.5	P	SPCC188.09c	localization cell surface (predicted)	0	localization cell surface (predicted) (68 others); serine/threonine-rich (6 others); glycoprotein (predicted) (60 others); possibly S. pombe specific (78 others); predicted N-terminal signal sequence (275 others) similar to SPCC188.10c (putative pseudogene) and SPAC1F8.06: 6 copies of a 36aa repeat motif
	1769999_at		-0.2	NC	0.4	NC	-0.9	D	-0.4	NC		0.2	NC	0.4	I	-0.3	MD	-0.2	NC		8042.9	P	2812.4	P	7074.9	P	3547.7	P	5726.3	P	5645.5	P	4537.3	P	4846.8	P	SPBC3B8.09	ribonucleoprotein (RNP) complex (predicted) (PMID 12068309)	0	ribonucleoprotein (RNP) complex (predicted) (PMID:12068309) (22 others); small subunit (SSU) processome component (predicted) (PMID:12068309) (2 others); involved in rRNA processing (predicted) (PMID:12068309) (48 others); similar to S. cerevisiae YDL153C; localization nucleolus (GFP) (30 others); localization nucleus (GFP) (43 others)
	1778631_at		-0.3	D	-0.4	NC	-3.7	D	-4	D		-0.1	NC	0.2	NC	-1.7	D	-1.5	D		2860	P	105.1	P	3495.5	P	199.7	P	3548.7	P	1177.5	P	3136.6	P	1203.4	P	SPAC13F5.07c	dubious	0	dubious (88 others)
	1770060_at		0.2	NC	0.4	I	1.1	I	1.4	I		-0.2	NC	-0.2	D	0.5	NC	0.4	NC		12756.2	P	16621.8	P	9006.3	P	18006.5	P	1327.6	P	1701.1	P	1316.6	P	2548.8	P	SPAC17A2.01	MFS efflux transporter (PMID 8246883)	bsu1	MFS efflux transporter (PMID:8246883); 12 predicted transmembrane helices (37 others); repressed by thiamine (PMID:8675019) (1 others); deletion mutant resistant to amiloride (PMID:8246883); similar to S. pombe SPAC11D3.05 and SPCC794.04C and SPCC569.05C and SPBC36.03C and SPBC36.01C and SPBC36.02C and SPBC530.02 and SPBC530.15c and SPBC1348.05 and SPAPB1A11.01 and SPAC750.02c and SPCC576.17c and…
	1779280_at		0	NC	0.2	NC	0.3	MI	0.9	I		-0.1	NC	0.1	NC	0.7	I	1	I		8454.2	P	6916.3	P	5878.6	P	7993.5	P	2852.8	P	6752.5	P	3106.1	P	7054.5	P	SPBC29A10.01	NADPH-cytochrome p450 reductase (PMID 1417773)	ccr1	NADPH-cytochrome p450 reductase (PMID:1417773); similar to S. cerevisiae YHR042W
	1780072_at		-0.5	D	0.3	NC	-0.4	NC	0.1	NC		-0.3	NC	0.3	NC	0.2	NC	0.6	NC		259.7	P	110.6	P	272.3	P	176.6	P	375.4	P	667.6	P	245.6	P	487	P	SPAC8C9.11	conserved protein (broad species distribution)	0	conserved protein (broad species distribution) (14 others); BolA domain (2 others); similar to S. cerevisiae YGL220W
	1776816_at		-0.3	D	-0.5	D	-1.6	D	-1.7	D		-0.2	D	-0.4	MD	-1.2	D	-1.1	D		9554.9	P	1325.9	P	9417.8	P	2790	P	8501.2	P	4207.6	P	8643.5	P	5789.6	P	SPAC17C9.16c	membrane transporter	0	membrane transporter (46 others); unknown specificity (22 others); similar to S. pombe SPAC11D3.05 and SPCC794.04C and SPCC569.05C and SPBC36.03C and SPBC36.01C and SPBC36.02C and SPBC530.02 and SPBC530.15c and SPBC1348.05 and SPAPB1A11.01 and SPAC750.02c and SPCC576.17c and SPCC965.13 and SPBPB2B2.16c and SPBC947.06c and SPBC609.04 and SPCC1529.01 and SPBC409.08 and SPAC17A2.01; similar to S. ce…
	1774382_at		0.2	NC	0.9	I	-1	D	-0.7	NC		0.3	NC	0.1	NC	0.8	NC	0.6	NC		364	P	161.2	P	222.6	P	96.7	P	117	P	210.6	P	90.4	P	208.3	P	SPBP23A10.03c	conserved eukaryotic protein	0	conserved eukaryotic protein (236 others); ACN9 family; similar to S. cerevisiae YDR511W overlaps CDS SPBP23A10.02 by 64bp at 3' end
	1774582_at		-0.6	NC	-0.5	NC	0.2	NC	0.7	NC		-0.5	NC	-0.2	NC	1	I	1.6	I		108.4	P	71.5	P	160.5	P	108.6	P	52	P	212.4	P	53.4	P	211.3	P	SPBC27.03	meiotic expression upregulated	meu25	meiotic expression upregulated (23 others); no apparent orthologs (135 others)
	1772771_at		0.4	MI	-0.2	NC	0.4	I	0	NC		0.1	NC	-0.4	D	1.8	I	1.2	I		1099.7	P	471.9	P	648.7	P	785.3	P	932	P	2255.8	P	729.9	P	3767.7	P	SPBC21H7.06c	conserved eukaryotic protein	0	conserved eukaryotic protein (236 others); similar to S. cerevisiae YOL032W
	1773016_at		0.4	NC	-0.2	NC	1.3	I	0.6	I		-0.1	NC	0.1	NC	1.6	I	1.8	I		1695.3	P	1227.9	P	1080.4	P	2065.6	P	497.6	P	1820.9	P	498.4	P	1884.7	P	SPAC8C9.12c	mitochondrial carrier	0	mitochondrial carrier (9 others); similar to S. cerevisiae YJL133W and YKR052C (1 others)
	1770175_at		0.6	I	0.1	NC	-0.8	D	-1.2	D		0.3	NC	-0.3	D	0.6	I	-0.1	NC		2350.5	P	488.2	P	1565.3	P	694.1	P	1146	P	1225.6	P	835.5	P	1427.9	P	SPBP35G2.13c	chromatin remodeling complex (predicted)	0	chromatin remodeling complex (predicted) (4 others); similar to S. cerevisiae YDR485C
	1778523_at		0.4	I	-0.4	D	-1.4	D	-2.3	D		0	NC	-0.3	D	0.2	NC	-0.2	NC		4205.9	P	421.6	P	2567	P	990.9	P	1674.4	P	1537.3	P	1306.2	P	2434.1	P	SPAC13D6.01	hypothetical protein	0	sequence orphan (422 others)
	1773458_at		-0.6	D	0.5	I	-2.9	D	-1.8	D		0.1	NC	0.7	I	-3	D	-2.5	D		8171.9	P	1057.4	P	9769.2	P	1198.8	P	9061.2	P	1790	P	7851	P	1279.7	P	SPBC8E4.02c	hypothetical protein	0	sequence orphan (422 others)
	1775639_at		0.2	NC	0.9	I	-1.8	D	-0.9	D		1.4	NC	0.2	NC	3.2	I	1.7	I		199.4	P	59.8	M	125.5	P	50.9	P	49.6	P	165.9	P	20.8	A	214.5	P	SPAC5H10.07	sequence orphan	0	sequence orphan (422 others) has EST
	1770509_at		1.2	I	-1.5	NC	-5.8	D	-8.5	D		0.8	I	-0.6	NC	-0.6	NC	-1	D		186.5	P	0.1	A	73.1	P	0.6	A	39.8	P	15	A	24.9	P	24.9	P	SPBC1706.02c	wtf element	wtf2	wtf element (25 others)
	1773990_at		-2.9	NC	-0.2	NC	-2.4	NC	0.9	NC		-0.9	NC	-1.5	NC	-0.7	NC	-0.9	NC		4.5	A	3.5	A	27.5	A	4.5	A	5.7	A	2.8	A	13.5	A	10	A	SPAC5D6.10c	dubious	0	dubious (88 others); orf in compositionally biased region
	1772905_at		-0.7	D	0.3	I	1.7	I	2.7	I		0.4	NC	-0.2	NC	1	I	0.6	NC		250.6	P	884.6	P	342.3	P	870.5	P	256.8	P	478.6	P	190.7	P	557.7	P	SPAC1F8.03c	membrane transporter	str3	membrane transporter (46 others); siderochrome-iron transporter activity (PMID:12888492); involved in iron-siderochrome transport (PMID:12888492) (1 others); 14 predicted transmembrane helices (8 others); involved in iron homeostasis (1 others); similar to S. pombe SPCC61.01C and SPBC4F6.09; similar to S. cerevisiae YHL040C and YHL047C and YOL158C and YKR106W and YCL073C and YEL065W (2 others)
	1772111_at		-0.4	D	-1.5	D	-0.4	NC	-1.2	D		0.2	NC	-0.4	D	1.7	I	0.9	I		251.3	P	55.7	P	278.7	P	187.7	P	196.6	P	450.1	P	155.9	P	700.7	P	SPCC320.06	sequence orphan	0	sequence orphan (422 others)
	1774416_at		-1.9	D	1	I	-4.8	D	-1.8	D		-1.5	D	0.1	NC	-3.5	D	-2	D		3681.6	P	475.8	P	10273.8	P	285.6	P	1483.7	P	324.5	P	3494.1	P	331.8	P	SPAC31G5.09c	serinethreonine protein kinase	spk1	serine/threonine protein kinase (71 others); tyrosine-phosphorylated protein (PMID:8413241); similar to S. cerevisiae YBL016W
	1770638_at		0.2	I	0.2	NC	-0.7	D	-1	D		0.2	NC	-0.2	NC	0.6	NC	0.1	NC		413.5	P	98.9	P	266	P	155.5	P	161.6	P	204.5	P	134.6	P	253.7	P	SPBC21D10.07	UPF0287	0	UPF0287; conserved eukaryotic protein (236 others); similar to S. cerevisiae YBL059C-A and YKL137W
	1771094_at		-0.3	NC	-0.5	NC	0.1	NC	-0.1	NC		-0.3	NC	-0.4	NC	0.7	NC	0.6	NC		265.4	P	154.1	P	293.3	P	247.1	P	86.6	P	177.6	P	86.8	P	241.7	P	SPBC1773.09c	DNAJ domain protein	0	DNAJ domain protein (24 others); similar to S. pombe SPBC11B10.05C; no apparent orthologs (cannot be distinguished) (70 others)
	1776758_at		-0.5	D	-0.2	NC	-0.8	D	-0.6	MD		-0.6	D	0.3	NC	-0.6	D	0.3	NC		2878.2	P	946.2	P	3194.9	P	1779.1	P	606.5	P	740.9	P	761.5	P	747.9	P	SPAC13G7.13c	involved in sporulation (predicted)	msa1	RNA-binding protein (74 others); similar to S. cerevisiae YHL024W; rrm RNA recognition motif (73 others)
	1775499_at		-0.4	NC	-1.5	D	0.1	NC	-1.3	D		-0.5	D	-0.9	D	-1.3	D	-1.7	D		1370.8	P	292.4	P	1407.1	P	969.2	P	8498	P	2757.3	P	10953	P	6012.3	P	SPCC794.01c	glucose-6-phosphate 1-dehydrogenase (predicted)	0	glucose-6-phosphate 1-dehydrogenase (predicted) (2 others); involved in pentose-phosphate shunt, oxidative branch (1st step) (3 others); involved in glucose 6-phosphate utilization (3 others); glucose-6-phosphate 1-dehydrogenase activity (2 others); localization cytoplasm (43 others); similar to S. cerevisiae YNL241C (2 others); similar to S. pombe SPAC3C7.13C and SPCC794.01C (2 others)
	1769438_at		-0.6	D	-1.4	NC	-2.9	D	-4.5	NC		0	NC	-0.2	NC	0.4	NC	0.3	NC		548.2	P	18.2	A	718.3	P	63.2	A	75.1	A	118.5	A	89.4	A	142.1	A	SPBC29A10.02	single-strand polynucleotide binding protein (predicted)	0	single-strand polynucleotide binding protein (predicted); rrm RNA recognition motif (73 others); RNA-binding protein (74 others); no apparent S. cerevisiae ortholog (482 others)
	1772152_at		-0.5	D	-0.5	NC	-1.9	NC	-1.6	NC		0.1	NC	-0.2	NC	1.4	MI	1.1	I		117.5	P	18.6	M	140.7	P	37.9	P	61.5	P	124.4	P	49.2	P	138.4	P	SPAC17A5.18c	sequence orphan	0	sequence orphan (422 others) has transcript profile on microarray
	1772911_at		-0.4	D	-0.3	MD	0.1	NC	0	NC		-0.1	NC	0.1	NC	1.3	NC	1.5	NC		1628.3	P	783.6	P	1455.7	P	1468.6	P	351.1	P	1347.9	P	361.8	P	1605.3	P	SPCC1682.09c	mitochondrial carrier	0	guanine nucleotide transporter; similar to S. cerevisiae YDL198C
	1778449_at		-0.1	NC	-0.2	NC	1.6	I	1.7	I		0	NC	-0.2	NC	2.4	I	2.1	I		413.4	P	589.3	P	435.8	P	1167.4	P	162.4	P	875	P	156.4	P	1113.1	P	SPBC211.05	conserved eukaryotic protein	0	splicing factor 3B; conserved eukaryotic protein (236 others); similar to S. cerevisiae YNL138W-A
	1780003_at		0.1	NC	2.2	I	-3	D	-0.4	NC		0.1	NC	-0.1	NC	0.7	NC	1	I		88.1	A	26	A	66.9	P	7.4	A	36.7	P	78	P	34.7	P	70.9	P	SPAC8E11.06	hypothetical protein	#N/A	#N/A
	1776640_at		-0.3	D	0.1	NC	-1.5	D	-1.1	D		0.1	NC	0	NC	-0.3	NC	-0.5	D		2040	P	432.6	P	2160.3	P	634	P	2522.7	P	1780.2	P	1966.3	P	2289.8	P	SPBC19G7.02	aminotransferase class V (predicted)	0	aminotransferase class V (predicted) (1 others); similar to S. cerevisiae YMR289W possible N terminal incorrect
	1778517_at		-0.5	D	0	NC	-1.6	D	-1	D		0	NC	0	NC	-0.2	NC	-0.3	MD		3391.4	P	821.3	P	3386.6	P	1273.7	P	2144.7	P	1893.1	P	2026.3	P	1835.7	P	SPBC1734.02c	DNA polymerase delta (subunit)	cdc27	DNA polymerase delta (subunit) (3 others); recruits PCNA to the Pol delta holoenzyme (PMID:12124382); essential (188 others); similar to S. cerevisiae YJR043C
	1769505_at		-0.1	NC	-0.7	D	-0.2	NC	-0.7	NC		-0.3	NC	-0.2	MD	0.7	I	0.7	I		1741.7	P	543.8	P	1553.6	P	1104.5	P	865.5	P	1669	P	978.4	P	2228	P	SPAC13C5.02	hyphal growth protein 1	dre4	WW domain (2) (10 others); FF domain (1 others); similar to S. cerevisiae YPR152C Defect in REreplication 4 (pers. comm. Susan Forsburg)
	1779788_at		-0.1	NC	-0.3	NC	0.1	NC	-0.1	NC		-0.3	NC	0	NC	0.6	I	1	I		1343.7	P	562.6	P	1147.9	P	909.5	P	536.9	P	1187.7	P	596.6	P	1287.1	P	SPAC1093.03	polyphosphoinositide phosphatase activity (predicted)	0	polyphosphoinositide phosphatase activity (predicted); similar to S. cerevisiae YNL325C GAG acceptor
	1776200_x_at		0.6	I	-0.5	NC	-2.6	D	-3.4	D		0.2	NC	-0.4	NC	1.1	I	0.6	I		1459.8	P	52	A	671.5	P	95.1	P	319.3	P	491	P	223.4	P	752.2	P	SPCC794.02	wtf element	wtf5	wtf element (25 others)
	1774510_at		-0.1	NC	0.2	NC	0.4	I	0.7	I		0.2	NC	0.1	NC	0.2	NC	0.1	NC		14640	P	11766.7	P	12606.7	P	14885.6	P	11694.3	P	12612	P	9409.9	P	13953.7	P	SPCC794.07	dihydrolipoamide S-acetyltransferase activity (predicted)	0	dihydrolipoamide S-acetyltransferase; similar to S. cerevisiae YNL071W
	1775650_s_at		-0.4	NC	-0.6	MD	0	NC	-0.3	NC		0.5	NC	-0.2	NC	1.8	I	1.1	I		402.5	P	111.5	P	308.1	P	221.3	P	161	P	337	P	73.2	P	375.2	P	SPAC1F12.03c	sequence orphan	0	sequence orphan (422 others); similar to a region or cytochrome oxidase; perhaps the gene prediction is wrong check**
	1772601_at		0.5	I	-0.1	NC	0.8	I	0.1	NC		0	NC	0	NC	0.9	I	0.8	I		6877.6	P	3909.4	P	3657.2	P	5819	P	3551.1	P	6914.7	P	3029.8	P	8108.1	P	SPBP8B7.22	HDEL sequence binding (predicted)	erd2	HDEL sequence binding (predicted); involved in intracellular protein transport (44 others); involved in protein-ER retention (predicted) (1 others); involved in retrograde (Golgi to ER) transport (predicted); localization Golgi (predicted) (9 others); similar to S. cerevisiae YBL040C; 6 predicted transmembrane helices (21 others); predicted N-terminal signal sequence (275 others)
	1773041_at		0	NC	-0.5	D	0.4	NC	0	NC		-0.3	NC	-0.3	D	-0.1	NC	-0.1	NC		4254.5	P	1906.3	P	3431.7	P	3946.3	P	908.1	P	824.7	P	950.3	P	1207.8	P	SPCC18B5.05c	pyrimidine kinase (predicted)	0	pyrimidine kinase (predicted); involved in thiamin biosynthesis (predicted) (4 others); similar to S. cerevisiae YPR121W and YPL258C and YOL055C (2 others)
	1777127_at		-0.1	NC	-0.5	D	-0.9	D	-1.3	D		-0.3	NC	0.2	NC	-0.7	D	-0.2	NC		3223.3	P	717	P	2572.3	P	1182.7	P	1662.6	P	1344.8	P	1815.2	P	1516.1	P	SPAC4F8.13c	IQGAP	rng2	localization dependant on actin; GTPase activating protein (34 others); non-essential (237 others); IQGAP; target RAS; IQ domains (3 others); similar to S. cerevisiae YPL242C
	1777202_at		-0.1	NC	0.8	NC	-3.1	D	-2.1	D		-0.2	NC	-0.1	NC	0.2	NC	0.5	NC		2999.1	P	332.1	P	2531.9	P	319.6	P	718.1	P	781.7	P	790.3	P	1017.6	P	SPAC11D3.10	nifs homolog	0	nifs homolog (1 others); aminotransferase (predicted) (5 others); similar to S. pombe SPCC777.03c (paralog); cysteine desulfurase (predicted) (1 others); no apparent S. cerevisiae ortholog (482 others)
	1770387_at		-0.1	NC	-0.3	NC	-0.8	D	-0.9	D		0	NC	-0.2	NC	0.5	I	0.4	NC		2480.3	P	607.6	P	2155	P	1110	P	1503.7	P	2421.9	P	1670.2	P	3090.3	P	SPBC800.07c	mitochondrial translation elongation factor ts (predicted)	0	mitochondrial translation elongation factor ts (predicted); UBA domain (15 others); no apparent S. cerevisiae ortholog (482 others)
	1773119_at		-0.8	D	-0.2	NC	-1.8	D	-1.2	D		0	NC	0.1	NC	-0.1	NC	-0.1	NC		3666.7	P	698.4	P	5231.9	P	1214.3	P	5062.5	P	4728.6	P	4219.8	P	5420	P	SPAC140.03	hypothetical protein	0	sequence orphan (422 others)
	1773381_at		-0.2	NC	-0.6	D	-0.7	D	-1.2	D		0	NC	-0.1	NC	0.7	I	0.6	I		4509.5	P	865.1	P	4249.8	P	1915.3	P	2162.7	P	3336.8	P	2387.8	P	4231.2	P	SPBC17A3.10	zinc finger protein	pas4	zinc finger protein (211 others); pex2/pex 12 family; zf-C3HC4 type (RING finger) (51 others); ubiquitin-protein ligase (E3) (predicted) (54 others); similar to S. cerevisiae YDR265W
	1775239_at		-0.6	D	-0.6	NC	-2.4	D	-2.4	D		0.7	NC	-0.4	NC	1.1	NC	0	NC		189.4	P	23.5	A	281.2	P	54	P	78.4	P	94.1	P	69.5	P	156.7	P	SPBC1347.12	actin-like protein	0	actin-like protein (9 others); centractin-like; similar to S. cerevisiae YHR129C
	1770141_at		0.2	NC	-0.5	NC	-0.4	NC	-0.8	D		0.2	NC	0	NC	0.6	I	0.5	I		2285.7	P	524.3	P	1397.4	P	1032.7	P	1557.7	P	2415	P	1231.9	P	2946.5	P	SPBC4.05	zinc finger protein	mlo2	zinc finger protein (211 others); zf-UBR1 type (2 others); zf-PHD finger (19 others); no apparent S. cerevisiae ortholog (482 others); similar to D. melanogaster CG15141 (same domain arrangement); non-essential (PMID:12618370) (237 others)
	1780140_at		-0.4	D	-0.6	D	-1.9	D	-1.9	D		0.4	NC	-0.3	NC	2.1	NC	1.4	NC		1399	P	194.1	P	1358.2	P	386.9	P	311.5	P	606.9	P	256.2	P	1008.7	P	SPCC320.13c	serinethreonine protein kinase	ark1	chromosomal passenger proteins aurora-B kinase Ark1; similar to S. cerevisiae YPL209C 08.01.3003 trimmed to 2nd met PMID 12676091
	1774854_at		0.1	NC	-0.1	NC	0.7	I	0.4	NC		0.1	NC	-0.1	NC	0.7	I	0.7	I		2648.9	P	1864.7	P	2054.7	P	2962.2	P	1506.4	P	2869.3	P	1371.5	P	3548.6	P	SPBC646.06c	glycosyl hydrolase family 71	agn2	endo-1,3-alpha-glucanase (PMID:15194814) (ISS); glycosyl hydrolase family 71 (1 others); no apparent S. cerevisiae ortholog (482 others) PMID:15194814 TAG stop codon changes to TAT which lengthened CDS from 407aa to 433aa
	1774623_at		-0.2	NC	-0.9	D	-3.2	D	-3.7	D		0	NC	-0.1	NC	-1.9	D	-1.9	D		12092.6	P	433.3	P	11161	P	1109.6	P	13383.4	P	3322.5	P	11357.2	P	3990.3	P	SPAC29B12.13	conserved eukaryotic protein	0	conserved eukaryotic protein (236 others); DUF636; no apparent S. cerevisiae ortholog (482 others)
	1769815_at		0.4	I	0	NC	-3.4	D	-3.3	D		0.9	I	0.1	NC	0.7	I	0.1	NC		1066.7	P	50.8	A	599	P	81.3	A	695.7	P	872.8	P	358.4	P	910.1	P	SPBC83.12	sequence orphan	0	sequence orphan (422 others)
	1773808_at		-0.2	NC	-0.5	NC	-0.9	D	-1.1	D		0.1	NC	0	NC	0.1	NC	0	NC		1638.8	P	360.1	P	1576.7	P	745.1	P	1230.7	P	1322.6	P	1078.9	P	1614.5	P	SPCC645.02	hypothetical protein	0	hypothetical protein (130 others); similar to S. cerevisiae YHR100C
	1769736_at		0.2	NC	-0.4	NC	0.1	NC	-0.4	NC		-0.1	NC	-0.1	NC	2	I	2	I		627.4	P	250.7	P	418.1	P	411	P	315.4	P	1268	P	274.5	P	1611.7	P	SPBC21B10.13c	transcriptional regulator (putative)	0	transcriptional regulator (putative) (37 others); homeobox domain (1 others); DNA binding (48 others); no apparent orthologs (135 others)
	1770840_at		-0.5	D	-0.1	NC	-1	D	-0.8	D		0.3	NC	-0.1	NC	1.1	I	0.8	I		1633.1	P	502.1	P	1553.7	P	667.2	P	1147.1	P	2134.5	P	850.4	P	2537.3	P	SPCC1919.08c	mitochondrial ribosomal protein subunit YmL33	mrpl33	mitochondrial ribosomal protein subunit YmL33; similar to S. cerevisiae YMR286W
	1774972_at		-1.2	D	0.4	NC	-0.4	NC	0.9	I		-0.2	NC	-0.1	NC	1.7	I	1.5	I		266.2	P	309.7	P	491.1	P	303.1	P	149.1	P	403.6	P	121.6	P	523.8	P	SPBC359.01	amino acid permease family	0	amino acid permease family (15 others); 12 predicted transmembrane helices (37 others); similar to S. pombe SPAP7G5.06 and SPAC869.11 and meu22 and SPBPB2B2.01 and isp5; similar to S. cerevisiae YKR039W and YGR191W and YBR069C and YOL020W and YBR068C and YDR508C and YDR046C and YCL025C (7 others)
	1771343_at		0.2	NC	-0.6	D	-0.3	NC	-1.2	D		-0.2	NC	0	NC	0	NC	0.2	NC		6659.1	P	1677.4	P	4312.2	P	3849.5	P	4475	P	4864.5	P	4529.2	P	5903.7	P	SPAC17G6.04c	protein farnesyltransferase (beta subunit) (PMID 10617635)	cpp1	protein farnesyltransferase (beta subunit) (PMID:10617635); non-essential (PMID:10617635) (237 others); similar to S. cerevisiae YDL090C (1 others) mutant is hypersensitive to canavanine (PMID:10617635)
	1780017_at		-0.1	NC	-0.2	NC	-0.2	NC	0	NC		0	NC	0.1	NC	1.2	I	1.2	I		1707.7	P	495.3	P	1623.8	P	1071.4	P	1129	P	3348.4	P	1110.7	P	3711.2	P	SPBC2A9.07c	sequence orphan	0	sequence orphan (422 others)
	1771471_at		0.1	NC	-0.1	NC	-0.4	D	-0.6	D		0.1	NC	0	NC	0.8	I	0.6	I		7007.7	P	2252.9	P	5128	P	3211	P	3283.3	P	5792.5	P	2892	P	6140.1	P	SPCC965.03	vacuolar ATP synthase (subunit D) (predicted)	vma8	vacuolar ATP synthase (subunit D) (predicted) (8 others); vacuolar proton pump component (9 others); V1 sector (4 others); similar to S. cerevisiae YEL051W
	1771484_at		-0.2	NC	-0.4	D	0.6	I	0.4	MI		0	NC	-0.1	NC	1.9	I	1.8	I		1889.5	P	1216.9	P	1763.5	P	2545.4	P	932.2	P	3880.9	P	909.9	P	4764.6	P	SPBC2G5.07c	localization DNA-directed RNA polymerase III complex (subunit)	rpc25	localization DNA-directed RNA polymerase III complex (subunit) (4 others); similar to S. cerevisiae YKL144C
	1779127_at		-0.3	NC	-0.4	D	0.8	NC	0.3	NC		0	NC	-0.1	NC	1.7	I	1.6	I		1949.9	P	905.7	P	1955.5	P	2010.9	P	1078	P	4602.4	P	907.4	P	5091.9	P	SPBC119.12	involved in intracellular protein transport	0	involved in intracellular protein transport (44 others); involved in Golgi organization and biogenesis (predicted) (PMID:12646213); localization Golgi cis-face; similar to S. cerevisiae YOR216C
	1770152_at		-0.4	D	-0.1	NC	-1.2	D	-1	D		-0.2	NC	0	NC	-0.4	NC	-0.2	NC		3339.2	P	796.1	P	3544	P	1349.8	P	2154.5	P	1889.9	P	2270	P	2305.9	P	SPAC1296.06	NADPH cytochrome reductase	0	NADPH cytochrome reductase; similar to S. cerevisiae YPR048W
	1776264_at		-0.8	D	-0.8	D	-0.7	D	-0.9	D		-0.1	NC	-0.1	NC	0.1	NC	0.1	NC		1285.3	P	379.5	P	1888.5	P	873.5	P	1003	P	1128.3	P	825.9	P	1299.7	P	SPCC569.07	aromatic aminotransferase (predicted)	0	aromatic aminotransferase (predicted) (2 others); similar to S. pombe SPAC56E4.03 and SPBC1773.13 (paralogs); similar to S. cerevisiae YGL202W and YHR137W (2 others)
	1778266_at		-0.3	D	-0.2	NC	-0.8	D	-0.5	D		0.2	NC	-0.1	NC	-0.1	NC	-0.3	D		4799.2	P	1494.9	P	4804.9	P	2290.6	P	5033.9	P	4491.3	P	4109.7	P	5219.4	P	SPCC550.01c	CHCH domain	0	CHCH domain (4 others); similar to S. cerevisiae YLR218C; similar to human gene expressed in response to estrogen (PMID:11085516); conserved cysteines and histidine
	1778302_at		0	NC	0	NC	0.3	MI	0.4	I		0.2	NC	0	NC	0.3	I	0	NC		6778.1	P	4488.1	P	6348	P	6381.5	P	5446.8	P	6558.4	P	4689.7	P	7080.9	P	SPCC126.11c	RNA-binding protein	0	RNA-binding protein (74 others); no apparent S. cerevisiae ortholog (482 others); rrm RNA recognition motif (73 others)
	1774131_at		-0.3	NC	0.3	I	0.8	I	1.4	I		-0.1	NC	0.1	NC	1	I	1.1	I		4492.4	P	6225	P	4210.9	P	7161.1	P	3280	P	6743.5	P	3091	P	7425.3	P	SPBC8D2.10c	zinc finger protein (inferred from context)	0	zinc finger protein (inferred from context) (211 others); zf-C2H2 type (35 others); arginine N-methyltransferase (predicted); no apparent S. cerevisiae ortholog (482 others)
	1771096_at		-0.2	NC	-0.3	D	0.3	MI	0.1	NC		0	NC	0	NC	1.2	I	1.1	I		5012.2	P	2754.9	P	4660.8	P	4773.3	P	2892.5	P	6611.7	P	2635.8	P	7781.5	P	SPBC16E9.12c	poly(A) binding	pab2	poly(A) binding protein; rrm RNA recognition motif (73 others); similar to S. cerevisiae YIR001C
	1770657_at		-0.2	NC	-0.5	D	0.3	NC	-0.1	NC		-0.4	NC	-0.1	NC	0.8	I	1	I		879.5	P	395.4	P	786	P	916.7	P	300.8	P	680.9	P	331.5	P	807	P	SPCC18B5.10c	WD repeat protein	0	WD repeat protein (123 others); TREX complex (predicted) (2 others); involved in mRNA export (9 others); similar to S. cerevisiae YNL253W
	1771608_at		-0.2	NC	-0.2	NC	-0.7	NC	-0.7	D		0.2	NC	0.2	NC	0.8	I	1	I		2220.3	P	598.1	P	1982.5	P	1199.9	P	700.8	P	1391.8	P	749.4	P	1481.5	P	SPAC3G6.11	DEADDEAH box helicase (predicted)	0	DEAD/DEAH box helicase (predicted) (60 others); similar to S. cerevisiae YPL008W
	1777648_at		0.8	I	-0.1	NC	1.2	I	0.3	NC		0.3	I	0	NC	2.5	I	2.2	I		3284.5	P	1817.6	P	1521.2	P	2937.9	P	887.2	P	4039.7	P	588.8	P	4668	P	SPCC1840.07c	calcineurin-like phosphoesterase (predicted)	0	calcineurin-like phosphoesterase (predicted) (10 others); no apparent S. cerevisiae ortholog (482 others)
	1774608_at		-0.4	D	-0.1	NC	-0.1	NC	0.1	NC		-0.1	NC	-0.3	NC	0	NC	-0.1	NC		11470.6	P	7188	P	13961.2	P	10172.5	P	9749.4	P	9110.9	P	9653.9	P	12604.4	P	SPAC3H5.05c	40S ribosomal protein S14	rps1401	40S ribosomal protein S14 (1 others); similar to S. cerevisiae YCR031C and YJL191W (1 others)
	1775855_at		0.2	NC	-0.3	D	1.1	I	0.8	I		0.2	I	0	NC	1.2	I	1	I		5554.3	P	4647.5	P	4065.1	P	7933.3	P	4386.6	P	7735.8	P	2735.4	P	8567.5	P	SPBC4.06	acid phosphatase activity (predicted)	0	acid phosphatase activity (predicted) (4 others); no apparent S. cerevisiae ortholog (482 others)
	1779341_at		-0.3	NC	-0.3	D	0	NC	-0.1	NC		0	NC	-0.1	NC	0.3	NC	0.2	NC		6698.4	P	3313.6	P	5562.3	P	5637.7	P	5290.9	P	6201.8	P	4434.6	P	7902.8	P	SPCC1494.04c	prephenate dehydrogenase (NADP+) (predicted)	0	prephenate dehydrogenase [NADP+] (predicted); similar to S. cerevisiae YBR166C
	1773536_at		0.1	NC	0	NC	-0.6	D	-0.8	D		0.2	NC	0.1	NC	-0.2	NC	-0.3	D		4843.7	P	1180.1	P	3641	P	1869.2	P	3286.2	P	2882.7	P	2004.1	P	3206	P	SPBC19C7.11	ClC chloride channel (predicted)	0	ClC chloride channel (predicted) (1 others); similar to S. cerevisiae YJR040W
	1773833_at		-0.5	D	0	NC	-1.2	D	-1	D		-0.2	NC	0	NC	-0.5	D	-0.3	NC		1930.1	P	544.3	P	2214.8	P	858.2	P	928.2	P	902.6	P	1067.8	P	965.3	P	SPBC24C6.10c	hypothetical protein	0	hypothetical protein (130 others); similar to S. cerevisiae YDL146W
	1772334_at		-0.1	NC	-0.5	NC	-0.4	D	-0.7	D		-0.1	NC	-0.1	NC	-0.1	NC	-0.1	NC		4573.7	P	1443.2	P	4100	P	3151.6	P	2729	P	2935.1	P	2424.1	P	3574	P	SPBC1198.11c	DNA binding	reb1	DNA binding (48 others); Myb family (16 others); Pol I transcription termination factor activity (PMID:9016645); involved in transcription termination from Pol I promoter; involved in replication fork blockage (rDNA) (PMID:14673172); non-essential (PMID:14673172) (237 others); involved in the regulation of rDNA replication (inhibition) (PMID:14673172); sequence specific recognition site AGGTAAGGG…
	1770031_at		-0.3	NC	-0.3	NC	-0.6	NC	-0.5	NC		-0.4	D	-0.1	NC	1.4	I	1.6	I		1899.1	P	562.1	P	1751.5	P	920.5	P	479.7	P	1515.5	P	550.7	P	1914.5	P	SPBC36B7.07	SNARE	tlg1	SNARE (16 others); 1 predicted transmembrane helix (92 others); similar to S. cerevisiae YDR468C
	1770368_at		-0.3	D	-0.2	NC	-2	D	-1.7	D		0	NC	-0.2	NC	0.7	I	0.3	I		1695	P	243.2	P	1718.1	P	378.8	P	573	P	748.6	P	407.6	P	1016.1	P	SPBC16E9.07	hypothetical protein	0	sequence orphan (422 others)
	1772506_at		0.3	NC	-0.4	NC	0.9	NC	0.2	NC		-0.6	NC	0.2	NC	0.3	NC	1.1	NC		82.6	P	43.3	M	48.5	A	90	A	31.5	A	77.2	P	45.9	A	65.8	A	SPBC32F12.08c	DASH complex (predicted)	0	DASH complex (predicted) (5 others); localization spindle pole body (predicted) (4 others); localization kinetochore (predicted) (4 others); microtubule-binding complex (3 others); involved in chromosome segregation (predicted) (4 others); similar to S. cerevisiae YGL061C
	1774359_at		0.1	NC	-0.1	NC	-1.8	D	-2.4	D		0.1	NC	0	NC	-1.1	D	-1.2	D		4233	P	410.4	P	2901.9	P	548.6	P	3484.6	P	1587.6	P	2917.3	P	1733.8	P	SPBC30B4.02c	R3H domain	0	R3H domain (2 others); G-patch domain (9 others); similar to S. cerevisiae YNL224C
	1775798_at		-0.2	NC	-0.1	NC	-0.6	D	-0.5	D		-0.2	NC	0	NC	-0.3	NC	-0.1	NC		2526.8	P	1121.8	P	2612.6	P	1665.9	P	1944.2	P	1870.3	P	1923.8	P	2138.8	P	SPBC8D2.12c	conserved protein	0	conserved protein (26 others); DUF28; similar to S. cerevisiae YGR021W
	1777851_at		0.2	NC	-0.5	D	0.6	I	-0.2	NC		0	NC	-0.3	NC	0.8	I	0.7	NC		1973.9	P	892.4	P	1218.8	P	2062.7	P	773.2	P	1392.2	P	759.2	P	1878.8	P	SPCC1620.11	nucleoporin	0	nucleoporin (20 others); localization nuclear pore (7 others); nvolved in nucleocytoplasmic transport; similar to S. cerevisiae YFR002W (1 others); similar to S. pombe SPCC1739.14
	1769569_at		-0.3	NC	0	NC	-1.9	D	-1.7	D		0.1	NC	0	NC	0	NC	-0.3	NC		4050.6	P	709	P	3727.2	P	956.5	P	2256.9	P	2468.1	P	2146.2	P	2654.4	P	SPCC548.04	ubiquitin family protein	0	ubiquitin family protein (18 others); similar to S. cerevisiae YIL008W
	1780087_at		0.4	I	-0.5	D	0.2	NC	-0.8	D		0.4	NC	0	NC	1.2	I	0.9	I		1216.6	P	385.5	P	728.1	P	864.4	P	865.5	P	1502.2	P	645	P	2018.4	P	SPAC26F1.02	pinin family conserved region	0	pinin family conserved region; coiled-coil (predicted) (96 others); lacks the conserved histidines in other family members; no apparent S. cerevisiae ortholog (482 others)
	1774333_at		0.5	I	-0.8	D	-0.4	NC	-1.7	D		0	NC	-0.2	NC	0.6	I	0.6	I		4134.2	P	736	P	2217.5	P	1852.3	P	1763.4	P	2462.2	P	1740.6	P	3428.9	P	SPAC24B11.05	pyrimidine 5-nucleotidase (predicted) (PMID 11934891)	0	pyrimidine 5'-nucleotidase (predicted) (PMID:11934891); involved in pyrimidine metabolism (predicted) (3 others); similar to S. cerevisiae YGL224C and YER037W
	1775075_at		-0.2	NC	0.5	NC	-0.2	NC	0.4	NC		0.2	NC	0	NC	0.4	NC	0.3	NC		302.9	P	149.1	P	293.6	P	150.5	P	238	P	295.9	P	186.6	P	370.7	P	SPAC29E6.04	localization spindle pole body	nnf1	kinetochore protein Nnf1; similar to S. cerevisiae YJR112W
	1771421_at		0.3	NC	-0.4	D	1	I	0.2	NC		0.3	I	0	NC	1.3	I	1	I		5943.9	P	3387.6	P	3987.7	P	6684.9	P	3020	P	6568	P	2213.8	P	7306.7	P	SPAC4G9.10	ornithine carbamoyltransferase (PMID 1313366)	arg3	ornithine carbamoyltransferase; similar to S. cerevisiae YJL088W
	1775061_at		-0.5	D	-0.5	D	1.1	I	1.3	I		-0.5	NC	0.2	I	2.6	I	3.3	I		1143	P	1157.6	P	1167	P	2136.7	P	159.3	P	2349.1	P	245.4	P	2153.7	P	SPAC821.08c	WD repeat protein	slp1	WD repeat protein (123 others); Cdc20/Fizzy family (2 others); similar to S. cerevisiae YGL116W
	1774773_at		0	NC	-0.1	NC	0	NC	-0.3	NC		0.1	NC	0	NC	1.1	I	1	I		7748.9	P	3084.9	P	6188.5	P	5115	P	3559.7	P	7442.2	P	2789.5	P	8350.9	P	SPAC2C4.13	ATP synthase (subunit)	vma16	ATP synthase (subunit) (4 others); V-type ATPase (subunit) (10 others); localization vacuole (8 others); vacuolar proton pump component (9 others); V0 sector (4 others); proteolipid subunit (third); similar to S. cerevisiae YHR026W
	1771062_at		0.1	NC	-0.3	MD	-1.5	D	-2	D		0.1	NC	0.1	NC	-0.1	NC	0.1	NC		4739.8	P	597.3	P	3549	P	1100.6	P	2774.3	P	2706.4	P	2325.7	P	3040.4	P	SPCC4B3.16	conserved eukaryotic protein	0	conserved eukaryotic protein (236 others); TOR signaling pathway (predicted) (4 others); similar to S. cerevisiae YPR040W
	1772244_at		0.1	NC	-0.4	NC	-1.5	D	-2	D		0.3	I	0.1	NC	0	NC	-0.2	NC		6064.1	P	714.7	P	4462.6	P	1257.6	P	6195.4	P	5547.8	P	4200.6	P	5956.5	P	SPAC20H4.02	GTP binding (predicted)	0	GTP binding (predicted) (25 others); similar to S. cerevisiae YOR223W
	1779777_at		0.4	NC	-0.3	NC	-0.7	D	-1.7	D		-0.1	NC	0	NC	-0.6	D	-0.5	D		8997.4	P	1590.6	P	5737.6	P	2992.6	P	5997.1	P	4630.8	P	5724.7	P	5019.6	P	SPAC19G12.03	polysaccharide deacetylase (predicted)	0	polysaccharide deacetylase (predicted); no apparent S. cerevisiae ortholog (482 others)
	1771878_at		-0.5	D	-0.9	D	-1.2	D	-1.6	D		-0.1	NC	-0.1	NC	-0.1	NC	-0.1	NC		4436.9	P	794.3	P	4826.6	P	2171	P	3042.4	P	2936.9	P	3011.9	P	3869.4	P	SPAC1687.18c	sequence orphan	0	sequence orphan (422 others)
	1774155_at		-0.1	NC	0	NC	-1	D	-0.9	D		-0.4	NC	-0.1	NC	1.5	NC	1.8	MI		2787	P	673.9	P	2008.3	P	727.3	P	366.2	P	1169.6	P	417.8	P	1802.2	P	SPAC25B8.14	involved in genome stability (required)	mal2	kinetochore protein Mal2p (PMID:12242294); essential (PMID:12242294) (188 others); similar to S. cerevisiae YDR318W
	1777993_at		0.1	NC	-0.5	D	-0.4	NC	-1	D		0.1	NC	0.1	NC	-0.4	D	-0.4	NC		1376.4	P	274	P	933.2	P	714.3	P	563.2	P	546.1	P	502.6	P	529.8	P	SPAC17H9.01	nucleotidyltransferase (predicted)	cid16	nucleotidyltransferase (predicted) (8 others); caffeine induced death protein (6 others); cid1-related (3 others); non-essential (237 others); no apparent S. cerevisiae ortholog (482 others)
	1779204_at		0.1	NC	-0.2	NC	0	NC	-0.4	MD		0.1	NC	-0.1	NC	1	I	0.9	I		2553.6	P	796.1	P	2124.5	P	1421.1	P	1264.6	P	2723.3	P	1203.6	P	3100.6	P	SPAC1610.01	sequence orphan	0	sequence orphan (422 others)
	1769512_at		0	NC	-0.4	D	0.1	NC	-0.4	NC		0	NC	-0.1	NC	0.7	I	0.6	I		4514.2	P	1752.2	P	3856.9	P	3512.5	P	1958.6	P	3180.9	P	1835.9	P	3796.6	P	SPBC660.12c	peptide epimerase (predicted)	0	peptide epimerase (predicted); no apparent S. cerevisiae ortholog (482 others)
	1772125_at		0	NC	-0.3	D	0.9	I	0.7	I		0.1	NC	0.2	I	1.3	I	1.3	I		7518.2	P	5300.2	P	5844.5	P	9110.7	P	3978.6	P	8460.4	P	3010.6	P	8648.6	P	SPAC13G6.06c	glycine dehydrogenase (decarboxylating) (predicted)	0	glycine cleavage complex subunit P; similar to S. cerevisiae YMR189W
	1773905_at		0	NC	-0.1	NC	-0.1	NC	-0.2	NC		-0.1	NC	0	NC	0.9	I	1.1	I		2682.6	P	1049.9	P	2123.5	P	1819.3	P	593.5	P	1370	P	485.3	P	1657.8	P	SPBC12D12.05c	mitochondrial carrier	0	mitochondrial transporter (2 others); unknown specificity (22 others); disease related, Graves disease; similar to S. cerevisiae YNL083W final exon possibly incorrect; overlaps opposite strand prediction
	1779090_at		-0.1	NC	-0.5	MD	-0.5	NC	-0.8	D		0	NC	0	NC	-1.3	D	-1.3	D		11373.2	P	3007.1	P	9245.8	P	5925.3	P	8682.7	P	3241.7	P	7796.6	P	3802.8	P	SPCC70.05c	serinethreonine protein kinase (predicted)	0	serine/threonine protein kinase (predicted) (71 others); no apparent orthologs (135 others); most closely related to S. pombe SPBC21.07C
	1770052_at		-0.3	NC	-0.5	D	0.2	NC	0.2	NC		-0.2	NC	-0.2	NC	1	I	1	I		2793.4	P	1489.1	P	2881.1	P	3263.2	P	1446.6	P	3246	P	1398.9	P	4019.1	P	SPAC17A2.03c	vacuolar ATP synthase (subunit D) (predicted)	vma6	vacuolar ATP synthase (subunit D) (predicted) (8 others); V-type ATPase (D subunit) (10 others); vacuolar proton pump component (9 others); V0 sector (4 others); similar to S. cerevisiae YLR447C
	1771825_at		0.3	NC	-0.3	NC	-0.7	D	-1.3	D		-0.2	NC	0.3	NC	-1.2	D	-0.7	D		1894.2	P	452	P	1339	P	969.2	P	1476.8	P	1041.9	P	1637.6	P	907.2	P	SPAC3H5.09c	conserved eukaryotic protein	0	conserved eukaryotic protein (236 others); similar to S. cerevisiae YLR454W and YPR117W; predicted N-terminal signal sequence (275 others)
	1773414_at		0	NC	-0.7	D	1.2	MI	0.6	NC		0.3	NC	-0.2	D	1.1	I	0.5	NC		2637.9	P	1775.5	P	2015.1	P	3626.5	P	3353	P	4984	P	2318.9	P	6127.4	P	SPBC8D2.01	serinethreonine protein kinase	gsk31	serine/threonine protein kinase (71 others); glycogen synthase kinase 3 (GSK-3) family (1 others); similar to S. pombe gsk3; similar to S. cerevisiae YMR139W and YDL079C and YNL307C (1 others)
	1775941_at		-0.1	NC	-0.3	D	-0.2	NC	-0.7	D		0.3	NC	0	NC	1.1	I	0.9	I		5575.2	P	1863.7	P	4591.8	P	3350.2	P	1883.6	P	4062.2	P	1351.1	P	5235.6	P	SPAC25H1.06	WD repeat protein	0	WD repeat protein (123 others); involved in chromatin remodeling (predicted) (25 others); no apparent S. cerevisiae ortholog (482 others); conserved eukaryotic protein (236 others)
	1778343_at		0.3	NC	-0.3	NC	0.3	NC	0	NC		0.4	I	0.1	NC	1.7	I	1.4	I		1649	P	816.3	P	1115.5	P	1324.9	P	661.1	P	1866.3	P	466.1	P	2040.5	P	SPBC646.12c	GTPase activating protein	gap1	GTPase activating protein (34 others); no apparent S. cerevisiae ortholog (482 others)
	1770172_at		-0.1	NC	-0.2	NC	0.3	NC	0.2	NC		0.1	NC	0	NC	0.4	I	0.2	NC		7290	P	4320.8	P	6124.1	P	6774.7	P	5109.2	P	6479.4	P	4404.4	P	7573.9	P	SPBC19C2.15c	PTPLA	0	PTPLA; conserved eukaryotic protein (236 others); phosphoprotein phosphatase activity (15 others); involved in protein amino acid dephosphorylation (16 others); 4 predicted transmembrane helices (36 others); similar to S. cerevisiae YJL097W; S. cerevisiae YJL097W is null-lethal; predicted N-terminal signal sequence (275 others)
	1770794_at		0.7	I	-0.5	D	0.5	I	-0.5	D		0.1	NC	-0.2	NC	0	NC	-0.2	NC		1676.7	P	493.8	P	805.8	P	1020.9	P	1259.5	P	1110.6	P	1020.6	P	1394.2	P	SPBC16E9.03c	hypothetical protein	0	hypothetical protein (130 others); similar to S. cerevisiae YIL157C; predicted N-terminal signal sequence (275 others)
	1771093_at		-0.6	D	-0.7	D	-0.4	NC	-0.5	NC		-0.6	NC	-0.5	D	1	I	1	I		2590	P	946.8	P	2957.4	P	2124.1	P	780.5	P	1707	P	1103.5	P	2620.2	P	SPBC1773.14	argininosuccinate lyase (PMID 1868575)	arg7	argininosuccinate lyase (PMID:1868575) (1 others); similar to S. pombe SPBC1539.03C (paralog); similar to S. cerevisiae YHR018C (1 others)
	1772489_at		-0.1	NC	-0.2	NC	-0.1	NC	-0.3	D		0	NC	0	NC	0.2	NC	0.4	I		4423.4	P	1800.9	P	3493	P	3080.1	P	1653.4	P	2481	P	1777.3	P	2687.2	P	SPCC736.08	DNA binding (predicted)	0	DNA binding (predicted) (48 others); TIG domain (inferred from context); no apparent S. cerevisiae ortholog (482 others); non-essential (PMID:12618370) (237 others)
	1773392_at		-0.4	D	-0.5	D	-0.4	D	-0.6	D		-0.3	NC	-0.1	NC	-0.1	NC	0	NC		4063.5	P	1299.5	P	4148.4	P	2373.3	P	2274.8	P	2216	P	2404.9	P	2748.3	P	SPBC1709.06	dihydrouridine synthase (predicted)	0	dihydrouridine synthase (predicted) (3 others); involved in tRNA modification (predicted) (9 others); similar to S. cerevisiae YNR015W
	1777649_at		0	NC	-0.5	D	0.3	NC	-0.1	NC		0.1	NC	0.1	NC	1	I	0.9	I		3208.8	P	1830.1	P	2460	P	3104.5	P	1541.9	P	3467.3	P	1256.3	P	3742.4	P	SPBC365.10	actin-like protein	0	actin-like protein (9 others); similar to S. cerevisiae YNL059C
	1779885_at		-0.3	D	-0.6	D	0.5	NC	0	NC		0.2	NC	-0.2	NC	0.5	I	0.1	NC		2614.5	P	1410.6	P	2464.9	P	3173.4	P	1942.9	P	2078.4	P	1312.6	P	2895.1	P	SPAC6G10.07	nuclear cap-binding complex (predicted)	0	nuclear cap-binding complex (predicted) (1 others); MIF4G domain (4 others); similar to S. cerevisiae YMR125W
	1779915_at		-0.3	D	-0.1	NC	0.1	NC	0.3	NC		0	NC	0.1	NC	0.2	NC	0.3	I		11670.5	P	6954.6	P	10889.2	P	10177.7	P	11006.5	P	13898.7	P	9938.1	P	14563.6	P	SPBC83.08	AAA family ATPase	0	AAA family ATPase (49 others); similar to S. cerevisiae YPL235W
	1774301_at		0.6	I	-0.4	D	1	I	0	NC		0.3	I	-0.2	NC	2.4	I	2	I		2968.9	P	1549.4	P	1501.5	P	3159.6	P	851.6	P	3750.9	P	615.6	P	5038.8	P	SPAC5H10.08c	pantoate--beta-alanine ligase (pers. comm. J. Stolz)	pan6	pantoate--beta-alanine ligase (pers. comm. J. Stolz); involved in pantothenate biosynthesis (last step) (pers. comm. J. Stolz); similar to S. cerevisiae YIL145C possibly coexpressed with SPAC5H10.09c which is also involved in pantothenate biosynthesis
	1776327_at		0.2	NC	-0.2	NC	-0.5	NC	-0.7	D		0	NC	0	NC	0.4	I	0.3	I		1426.8	P	422.4	P	1017.3	P	761.5	P	689.6	P	1044.1	P	626.3	P	1238.6	P	SPBC887.11	tRNA pseudouridylate synthase (predicted)	0	tRNA pseudouridylate synthase (predicted) (2 others); similar to S. cerevisiae YPL212C and YGL063W (2 others)
	1779037_at		-0.4	D	-0.3	NC	-0.2	NC	-0.2	NC		0.1	NC	0.1	NC	1	I	0.7	I		3144.6	P	1472.8	P	3613.9	P	2630.2	P	2985.3	P	5816.9	P	2175.4	P	6243	P	SPBC9B6.05c	U6 snRNA-associated protein	#N/A	#N/A
	1775665_at		0.3	I	-0.4	D	0.4	I	-0.2	NC		0.1	NC	-0.1	NC	1.7	I	1.5	I		6087.2	P	2260.3	P	3383.5	P	4299.9	P	2443.7	P	7135.7	P	2128.7	P	8793.9	P	SPBC21B10.05c	WD repeat protein	pop3	WD repeat protein (123 others); involved in peroxisomal targeting; involved in genome stability (PMID:11686295); involved in microtubule cytoskeleton organization and biogenesis (PMID:11686295) (1 others); involved in mRNA processing (predicted) (PMID:11686295) (4 others); TOR signaling pathway (predicted) (4 others); similar to S. cerevisiae YNL006W
	1776567_at		-0.4	D	-0.1	NC	-0.1	NC	0.1	NC		-0.2	NC	-0.1	NC	0.8	I	0.9	I		1302.7	P	716.9	P	1606.9	P	1147.2	P	984.7	P	1593.6	P	923.2	P	2005.3	P	SPAPB17E12.07c	tRNA-splicing endonuclease (subunit) (predicted)	#N/A	#N/A
	1778050_at		-0.2	NC	-0.5	D	-0.2	NC	-0.5	MD		-0.1	NC	-0.2	NC	1.4	I	1.4	I		2399.5	P	877.1	P	2251.9	P	1664.3	P	645.7	P	1882.1	P	681.8	P	2537.7	P	SPCC1259.11c	TBC domain protein	gyp2	TBC domain protein (12 others); GTPase activating protein (predicted) (34 others); target Rab-like GTPase (predicted) (9 others); EF hand (context dependent) (22 others); similar to S. cerevisiae YGR100W (1 others)
	1780165_at		-0.6	D	-0.3	NC	0.1	NC	0.4	NC		-0.1	NC	-0.1	NC	-0.1	NC	0.1	NC		4514.2	P	2960	P	5335.4	P	4925	P	5773.2	P	6377.5	P	5672.5	P	7619.7	P	SPBC27.06c	conserved eukaryotic protein	0	conserved eukaryotic protein (236 others); similar to S. cerevisiae YPL098C; 2 predicted transmembrane helices (46 others)
	1771637_at		0.4	NC	-0.5	D	0.1	NC	-0.8	D		0	NC	-0.2	NC	1.5	I	1.2	I		2083.9	P	604.1	P	1468.8	P	1188.9	P	882.8	P	2084.5	P	729.5	P	2782.3	P	SPBC16G5.11c	BAG-family	bag101	BAG-family (1 others); chaperone regulator activity (2 others); ubiquitin family protein (18 others); similar to S. pombe SPBC530.03c; similar to S. cerevisiae YIL016W (1 others); YIL016W does not have N-terminal ubiquitin domain (1 others)
	1775042_at		0	NC	0	NC	0	NC	-0.1	NC		-0.1	NC	0	NC	0.5	I	0.6	I		8252.3	P	4575.2	P	5678.5	P	6313	P	5244.7	P	9357	P	5535.1	P	9918.7	P	SPBC30D10.02	transcriptional regulator (predicted)	0	transcriptional regulator (predicted) (37 others); histone fold (27 others); involved in transcription from Pol II promoter (regulation) (predicted) (7 others); similar to S. cerevisiae YDR397C
	1776480_at		-0.4	D	0.1	NC	-0.3	NC	0.1	NC		0.1	NC	0.1	NC	0.3	NC	0.3	NC		5578.5	P	2899.7	P	5643.1	P	3733.1	P	3833.7	P	4484.9	P	3169.9	P	4867.5	P	SPBC428.15	GTP binding	0	GTP binding (25 others); OBG family; similar to S. cerevisiae YGR210C
	1776855_at		-0.4	D	0.1	NC	-1.3	D	-0.9	D		0	NC	0.1	NC	-0.2	NC	-0.1	NC		8008.1	P	2101.1	P	8548	P	3131.8	P	5785.7	P	6341.2	P	5697.3	P	6877.9	P	SPBC28F2.04c	localization spliceosome complex (PMID 11884590)	cwf7	40S snRNP-containing complex (3 others); essential (PMID:11884590) (188 others); nineteen complex (Ntc) (PMID:12088152) (2 others); complexed with Cdc5p (PMID:11884590) (42 others); functional homolog of SNT309 (overexpression rescues) (PMID:12088152); similar to S. cerevisiae YPR101W
	1769327_at		-0.1	NC	-0.4	D	-0.4	NC	-0.8	D		-0.1	NC	-0.3	D	0	NC	-0.2	NC		3945.5	P	1276.5	P	3106	P	2324	P	2456.5	P	2704.4	P	2415.8	P	3703.3	P	SPCC1840.01c	GTPase (PMID 11290708)	mog1	Ran interacting protein Mog1p (PMID:11290708); essential (PMID:11290708) (188 others); involved in mitosis to interphase transition (required) (PMID:11290708); functionally complemented by S. cerevisiae MOG1; similar to S. cerevisiae YJR074W
	1770741_at		0.6	I	-0.6	D	-0.2	NC	-1.4	D		-0.3	NC	0	NC	-0.4	NC	-0.3	NC		8179	P	1518.2	P	4201.5	P	3760.3	P	3572.3	P	3269.6	P	3706.5	P	3789.6	P	SPACUNK4.08	dipeptidyl aminopeptidase (predicted)	0	dipeptidyl aminopeptidase (predicted) (1 others); peptidase family S9; predicted N-terminal signal anchor (10 others); prolyl endopeptidase (predicted); similar to S. cerevisiae YHR028C and YOR219C (1 others)
	1771909_at		0.1	NC	-0.8	D	0.5	NC	-0.4	NC		-0.2	NC	-0.2	NC	1.3	I	1.2	I		831.6	P	287.3	P	564.9	P	645	P	281.7	P	677.2	P	258.9	P	883.4	P	SPBC30B4.07c	transcription initiation factor activity	tfb4	transcription factor TFIIH complex Tfb4 (PMID:14534314); zinc finger protein (211 others); zf-CCCH type (11 others); similar to S. cerevisiae YPR056W
	1772784_at		-0.2	NC	0.7	NC	-0.3	NC	-0.5	NC		-0.5	NC	0.1	NC	0.6	NC	0.9	NC		407.3	P	176.8	P	287.4	P	155.4	P	283.4	P	461.3	P	352.1	P	468.7	P	SPBC18H10.21c	dubious	0	dubious (88 others)
	1773387_at		1.9	I	-0.6	D	0.3	NC	-2.1	D		-0.1	NC	0	NC	0	NC	0.1	NC		4237.7	P	464.6	P	923.4	P	1008.9	P	1729.8	P	1851.7	P	1654.2	P	2011.4	P	SPAC17G6.03	calcineurin-like phosphoesterase (predicted)	0	calcineurin-like phosphoesterase (predicted) (10 others); similar to S. pombe SPAC1039.02 and SPBPB2B2.06c (paralogs); similar to S. cerevisiae YHR202W (2 others)
	1778048_at		0	NC	0.5	I	-2.1	D	-1.9	D		0	NC	0.2	NC	-1.4	D	-1.1	D		2388.2	P	245.7	P	1725.6	P	292.7	P	737.1	P	356.2	P	664.7	P	346.2	P	SPBC713.06	DNA ligase (predicted)	adl1	DNA ligase (predicted) (1 others); similar to S. cerevisiae YDL164C (1 others); similar to S. pombe CDC17 another DNA ligase
	1773502_at		-1.2	D	-0.3	NC	-1	D	-0.3	NC		-0.2	NC	-0.1	NC	-1.4	D	-0.9	D		136.5	P	50.7	A	226	P	98.3	P	101.6	P	33.4	P	129.4	P	70.9	A	SPAC4G9.07	possibly S. pombe specific	B8647-3	possibly S. pombe specific (78 others); Pfam-B_8647
	1773787_at		-0.1	NC	0.7	I	-3.4	D	-2.5	D		0.1	NC	0	NC	-1.4	D	-1.4	D		7862	P	703.1	P	5981.9	P	676.5	P	7484	P	3386.8	P	6317.5	P	3391.8	P	SPAC18B11.09c	acetyltransferase (predicted)	0	acetyltransferase (predicted) (6 others); 2 predicted transmembrane helices (46 others); similar to S. cerevisiae YJL218W
	1774213_at		0	NC	0.2	NC	0.3	I	0.5	I		0.2	NC	0.1	NC	0.6	I	0.5	I		18078.1	P	14086.7	P	14400.1	P	17886.2	P	11658.4	P	18442.3	P	8914	P	19232.8	P	SPAC144.03	adenylosuccinate synthetase (PMID 1448066)	ade2	adenylosuccinate synthetase (PMID:1448066); involved in cadmium resistance (required) (PMID:1448066); involved in purine biosynthesis (PMID:1448066) (8 others); similar to S. cerevisiae YNL220W
	1772011_s_at		0.5	I	0.2	NC	0.9	I	1	I		0.6	I	0.1	NC	2.3	I	1.7	I		8617.5	P	8672.6	P	5207.1	P	9455	P	3455.1	P	14773.2	P	2013.5	P	15990.9	P	SPBPB10D8.07c	malate permease (predicted)	#N/A	#N/A
	1779187_at		-0.2	NC	0.3	I	0.1	NC	0.5	I		0	NC	0.1	NC	-0.2	NC	-0.2	NC		18722.9	P	14243.1	P	17851.9	P	15536.8	P	16895.5	P	15542.6	P	15440.8	P	17485.9	P	SPAC20G4.06c	cofilin	adf1	cofilin; cofilin/tropomyosin family (2 others); similar to S. cerevisiae YLL050C
	1776818_at		0.1	NC	-0.6	D	-0.4	NC	-1	D		-0.1	NC	-0.1	NC	0.7	I	0.7	I		3265.6	P	783	P	2633.4	P	1807.7	P	1857.8	P	3158.5	P	1759.5	P	4062	P	SPBP8B7.08c	leucine carboxyl methyltransferase (predicted)	0	leucine carboxyl methyltransferase (predicted) (1 others); similar to S. cerevisiae YDR435C; involved in protein modification (1 others)
	1777208_at		0.1	NC	-0.5	NC	-0.6	D	-1	D		0.4	MI	-0.2	NC	0.5	I	0	NC		1907.7	P	487	P	1757.4	P	911.3	P	1157.3	P	1227.8	P	881	P	1466.3	P	SPBC23E6.02	zinc finger protein	0	zinc finger protein (211 others); zf-C3HC4 type (RING finger) (51 others); ubiquitin-protein ligase (E3) (predicted) (54 others); SNF2 family (19 others); DEAD/DEAH box helicase (60 others); helicase C-terminal domain (26 others); involved in DNA repair (predicted) (27 others); similar to S. cerevisiae YOR191W; similar to S. pombe SPAC17A2.12
	1770165_at		-0.1	NC	-0.3	MD	-0.9	D	-1.2	D		0	NC	0.1	NC	0.1	NC	0.2	NC		3255.2	P	720.8	P	2671.2	P	1254	P	1887	P	2266.1	P	1710.6	P	2299.5	P	SPCC1753.05	sequence orphan	rsm1	RNA export factor Rsm1p; non-essential (PMID:15357289) (237 others); similar to S. cerevisiae YML107C
	1771448_at		0.4	I	-0.8	D	-0.5	D	-1.6	D		0.1	NC	-0.3	NC	-0.2	NC	-0.5	D		7256.8	P	1077.1	P	4395.4	P	3145	P	5739.6	P	4377.4	P	4824.2	P	5923.7	P	SPBP4H10.17c	carboxyl methyl esterase	0	mitochondrial ribosomal small subunit; carboxyl methyl esterase; similar to S. cerevisiae YHR075C
	1776050_at		0.4	I	0.4	I	-0.2	NC	-0.2	NC		0.2	NC	0.1	NC	0.6	I	0.4	NC		2421.1	P	1489.2	P	1738.6	P	1471.3	P	1991	P	2985.3	P	1237.7	P	2315.4	P	SPAC144.07c	conserved eukaryotic protein	0	conserved eukaryotic protein (236 others); similar to S. cerevisiae YOR262W; ATP binding (6 others)
	1777471_at		-0.2	NC	-0.1	NC	-2.8	D	-2.6	D		0.1	NC	0.2	NC	-0.6	D	-0.6	D		8435.5	P	705.1	P	8095.5	P	944	P	6688	P	5266	P	5526.9	P	5129.9	P	SPCC965.05c	uracil DNA N-glycosylase activity (IDA) (PMID 12711670)	thp1	uracil DNA N-glycosylase activity (IDA) (PMID:12711670); involved in DNA repair (27 others); involved in base-excision repair (1 others); no apparent S. cerevisiae ortholog (482 others)
	1776318_at		0.1	NC	-0.6	NC	-2.5	D	-2.5	D		0.1	NC	0.1	NC	0.5	NC	0.2	MI		1801.9	P	151.7	P	1459.6	P	222.7	P	948.9	P	1046	P	615.4	P	1170.8	P	SPCC622.07	dubious	0	dubious (88 others)
	1772093_at		-0.2	NC	0	NC	-0.6	NC	-0.4	NC		0	NC	0.1	NC	0.1	NC	0.4	NC		771.9	P	324.3	P	763.1	P	446.9	P	827.4	P	1308.8	P	773.3	P	1217.8	P	SPBC336.13c	mitochondrial inner membrane peptidase complex	0	mitochondrial inner membrane peptidase complex (1 others); peptidase family S24 (1 others); similar to S. cerevisiae YMR035W
	1773861_at		-0.4	D	-0.4	D	-0.4	D	-0.6	NC		-0.3	D	0	NC	-0.5	NC	-0.3	NC		2036.4	P	809.4	P	2347.1	P	1515.1	P	1502.3	P	1255.3	P	1666.3	P	1399.9	P	SPAC4G8.12c	PMP protein	0	PMP protein; alpha-1,2 mannosyltransferase (predicted) (1 others); 7 predicted transmembrane helices (35 others); similar to S. cerevisiae YOR149C
	1770874_at		-0.2	NC	-0.5	NC	-1.7	D	-1.6	D		0.1	NC	0.3	I	-0.2	NC	0	NC		12782.2	P	1681.4	P	10860.2	P	2761.1	P	3360.7	P	3832.4	P	3054.7	P	3505.8	P	SPBC725.05c	nucleotide pyrophosphatase (predicted)	0	nucleotide pyrophosphatase (predicted); similar to S. cerevisiae YEL016C and YCR026C
	1772235_at		-0.2	NC	-0.5	D	-0.3	NC	-0.5	D		0.2	NC	-0.1	NC	1.1	I	0.7	I		2042.7	P	632.3	P	2009.3	P	1244.3	P	1220.1	P	2011.8	P	885.3	P	2536.7	P	SPAC23H3.10	zinc finger protein	0	zinc finger protein (211 others); zf-ZZ type (2 others); Myb family (16 others); DNA binding (48 others); involved in chromatin remodeling (predicted) (25 others); localization chromatin (19 others); involved in transcriptional regulation (predicted) (46 others); similar to S. cerevisiae YFR037C (1 others)
	1773563_at		-0.1	NC	-0.6	D	0.7	I	0.3	NC		-0.2	NC	0	NC	1.2	I	1.4	MI		4002.9	P	2514.6	P	3535.4	P	5187.5	P	1684.1	P	4611.4	P	1726	P	5529.4	P	SPBC776.04	GTPase activating protein (predicted)	sec2302	GTPase activating protein (predicted) (34 others); zinc-binding protein (predicted) (5 others); involved in intracellular protein transport (predicted) (44 others); COPII-coated vesicle component (predicted) (10 others); involved in vesicle-mediated transport (predicted) (39 others); involved in ER to Golgi transport (predicted) (19 others); similar to S. pombe SPCC31H12.07 (paralog); similar to …
	1774179_at		0.8	I	-0.7	D	1.2	I	-0.5	NC		-0.1	NC	-0.2	NC	0.8	I	0.7	I		2679.6	P	1185.8	P	1102.6	P	2560	P	1535	P	2331.4	P	1554.5	P	3322.3	P	SPAC17C9.06	conserved eukaryotic protein	0	SAM complex subunit Sam50 (predicted); conserved eukaryotic protein (236 others); similar to S. cerevisiae YNL026W
	1774662_at		-0.3	D	-0.8	D	-0.6	D	-0.8	D		-0.1	NC	-0.2	NC	0.2	NC	0	NC		2837	P	937	P	2963.8	P	1993.2	P	1890.8	P	1924.6	P	1779.5	P	2925.1	P	SPCC1020.07	haloacid dehalogenase-like hydrolase	0	haloacid dehalogenase-like hydrolase (1 others); similar to S. cerevisiae YKL033W-A (1 others); similar to S. pombe SPAC4C5.01 (paralog)
	1774836_at		-0.3	D	-0.4	NC	-1	D	-0.9	D		0.1	NC	-0.2	NC	-0.3	D	-0.6	D		5994.3	P	1546.1	P	5544	P	2711.7	P	2644.5	P	2056.1	P	2299	P	2826.5	P	SPAC12B10.14c	serinethreonine protein kinase (predicted)	0	serine/threonine protein kinase (predicted) (71 others); similar to S. pombe pak1 and shk2 (paralogs); similar to S. cerevisiae YHL007C (2 others)
	1775825_at		0	NC	-0.5	D	0.2	NC	-0.2	NC		0.1	NC	0	NC	0.5	I	0.2	I		5550.5	P	2775.5	P	4451.8	P	5263.7	P	3608.3	P	5679.1	P	2596.3	P	6454	P	SPBC215.01	TBC domain protein	0	TBC domain protein (12 others); EF hand (22 others); GTPase activating protein (34 others); target Rab-like GTPase (predicted) (9 others); similar to S. cerevisiae YGR100W (1 others)
	1770097_at		0	NC	-0.6	D	-1.6	D	-2.3	D		-0.2	NC	0.1	NC	-1.4	D	-1.3	D		5540.7	P	594.5	P	4507.4	P	1224.8	P	9435.8	P	3756.2	P	9648	P	3947.2	P	SPCC1020.05	calcineurin-like phosphoesterase	0	calcineurin-like phosphoesterase (10 others); similar to S. cerevisiae YLR361C and YOR137C; predicted N-terminal signal sequence (275 others); 1 predicted transmembrane helix (92 others)
	1773733_at		-0.2	NC	0.3	I	-0.8	D	-0.2	NC		0.2	NC	0.1	NC	0.1	NC	0.1	NC		10316.9	P	3855.8	P	8895.1	P	4472.8	P	8488.6	P	9854.4	P	7500.7	P	10458.5	P	SPAC23C4.09c	DNA binding (double-stranded)	0	DNA binding (double-stranded) (48 others); similar to S. cerevisiae YMR074C
	1775155_at		0	NC	-0.4	NC	0.7	NC	0.2	NC		0.1	NC	-0.1	NC	2.4	I	2.2	I		839.6	P	554.8	P	580.9	P	998.4	P	380.7	P	2054.9	P	326.7	P	2355.1	P	SPCC1682.04	EF hand	cdc31	centrin; EF hand (22 others); caltractin-cdc31 subfamily; involved in Sad1p localization (required) (PMID:12857865); essential (PMID:12857865) (188 others); similar to S. cerevisiae YOR257W
	1778941_at		-0.4	D	-0.5	D	-0.4	D	-0.5	D		-0.1	NC	-0.1	NC	-0.3	D	-0.2	NC		6042.6	P	1904	P	6344.3	P	3720.2	P	4753.8	P	3764.1	P	4382.5	P	4691.9	P	SPBC1709.17	folylpolyglutamate synthase (predicted)	0	folylpolyglutamate synthase (1 others); localization cytoplasmic dots and lines (GFP) (1 others); similar to S. cerevisiae YOR241W
	1771582_at		-0.1	NC	-0.4	MD	-0.5	D	-0.9	D		-0.2	NC	0	NC	-0.2	NC	0	NC		5022	P	1238.3	P	4667.9	P	2506.5	P	2787.5	P	2903.6	P	2872.9	P	3246.1	P	SPBC9B6.09c	transport ATP binding protein	0	mitochondrial peptide-transporting ATPase; similar to S. cerevisiae YLR188W and YPL270W
	1771864_at		-0.1	NC	0	NC	0.4	I	0.6	I		0.3	I	0	NC	0.6	I	0.4	I		7571.2	P	5638	P	6528.8	P	7253.9	P	8550.9	P	11818.2	P	5980.9	P	13211.7	P	SPAC15E1.08	N-acetyltransferase complex (predicted)	0	N-acetyltransferase complex (predicted) (3 others); ard1 family; similar to S. cerevisiae YHR013C
	1777274_at		-0.1	NC	-0.5	D	0.8	I	0.3	I		-0.1	NC	-0.2	D	1.2	I	1.1	I		4135.1	P	2478.1	P	3558.5	P	5433.8	P	2232.5	P	5873.1	P	2309.9	P	7682	P	SPAC21E11.06	translation initiation factor	tif224	translation initiation factor (21 others); eIF2B (delta subunit) (4 others); eukaryotic translation initiation factor 2B complex (delta subunit) (4 others); involved in translational initiation (5 others); similar to S. cerevisiae YGR083C
	1772074_at		-0.2	NC	-0.2	NC	0.2	NC	0.2	NC		0.1	NC	0.1	NC	0.5	I	0.5	I		11514.4	P	6482.4	P	10081.9	P	11031	P	7791.4	P	12378.6	P	6821.8	P	13705.2	P	SPBC30D10.05c	short chain dehydrogenase (predicted)	0	short chain dehydrogenase (predicted) (15 others); similar to S. cerevisiae YIR035C and YIR036C
	1772194_at		-0.3	NC	-0.9	D	-1.5	D	-2.2	D		-0.8	D	-0.5	D	-1.8	D	-1.5	D		6656.8	P	691.9	P	6634.1	P	2055.4	P	3014.1	P	1084	P	4521.4	P	1791.6	P	SPBC24C6.06	GTP binding (alpha-1 subunit) (PMID 1905818)	gpa1	GTP binding (alpha-1 subunit) (PMID:1905818) (25 others); non-essential (PMID:1905818) (237 others); involved in conjugation (required) (PMID:1905818) (13 others); involved in sporulation (required) (PMID:1905818) (13 others); similar to S. cerevisiae YHR005C
	1772493_at		-0.2	NC	0.2	NC	-1	D	-0.5	D		0.2	NC	0.2	NC	0.5	I	0.5	I		8291.4	P	2838.5	P	7952.3	P	3356.7	P	6522.3	P	9490.7	P	4971.8	P	9694.1	P	SPBC1604.10	RNA polymerase II holoenzyme component (PMID 10625684)	srb7	RNA polymerase II holoenzyme component (PMID:10625684) (12 others); mediator complex subunit (PMID:10625684) (14 others); involved in regulating RNA polymerase II activity (5 others); similar to S. cerevisiae YDR308C
	1773883_at		-0.4	D	0.1	NC	-2.1	D	-1.3	D		0.3	NC	0.5	I	0.6	I	0.9	I		8840.4	P	1674	P	8742.4	P	2013.1	P	5078.5	P	9241.1	P	3856.4	P	7273.1	P	SPAC1F12.10c	heme binding protein (predicted)	0	heme binding protein (predicted); flavoprotein (predicted) (5 others); cytochrome b5 family (1 others); similar to S. pombe SPCC330.03C (paralog); similar to S. cerevisiae YMR073C (1 others)
	1774206_at		-0.3	NC	-0.4	D	-0.6	D	-0.8	D		0	NC	-0.1	NC	0.1	NC	0	NC		2553.1	P	824.5	P	2282.9	P	1442.6	P	1624.9	P	1743.5	P	1548.7	P	2175.1	P	SPAC589.04	metaxin1	0	metaxin1; localization mitochondrial outer membrane; 1 predicted transmembrane helix (92 others); involved in mitochondrial protein transport (predicted); preprotein import complex component; no apparent S. cerevisiae ortholog (482 others) metaxin 1 may be the ortholog of S. cerevisiae TOM37. I have multiply aligned it and it has conserved common residues; TOM37 has a C term TMM region like many …
	1778944_at		-0.2	NC	0	NC	-0.8	D	-0.4	D		0	NC	0	NC	-0.4	D	-0.3	NC		5888.3	P	2075.1	P	6236.1	P	3200.1	P	3957.2	P	3643.8	P	3544.3	P	3987.5	P	SPAC1782.08c	exonuclease (predicted)	0	exonuclease (predicted) (3 others); similar to S. cerevisiae YLR107W
	1770225_at		0	NC	-0.4	MD	0.3	NC	0	NC		-0.1	NC	-0.3	D	0.6	I	0.3	NC		2981.4	P	1358.9	P	2157.4	P	2541.8	P	1746.3	P	1868.9	P	1765.4	P	2998.8	P	SPAC1486.02c	UBA domain	0	UBA domain (15 others); similar to S. cerevisiae YOL073C; conserved fungal protein (77 others); predicted N-terminal signal sequence (275 others); 5 predicted transmembrane helices (24 others)
	1774248_at		0.4	I	-0.2	NC	-0.3	NC	-0.9	D		0.1	NC	0	NC	0.3	NC	0.1	NC		2708.9	P	822.7	P	1659.9	P	1330.3	P	1914.3	P	2164.1	P	1613.1	P	2539.2	P	SPBC2D10.18	ABC1 family	abc1	ABC1 family (3 others); similar to S. cerevisiae YGL119W; functionally complements S. cerevisiae ABC1 (PMID:8668131)
	1774975_at		-0.2	NC	-0.3	NC	0	NC	-0.3	NC		-0.3	NC	0.3	I	-0.2	NC	0.4	NC		3060.1	P	1184.4	P	2826.8	P	2092.5	P	1542.9	P	2137.1	P	1617.8	P	1999.9	P	SPAC13G6.03	involved in glycosylphospatidylinositol modification (predicted)	gpi7	phosphoethanolamine N-methyltransferase activity (predicted) (1 others); predicted N-terminal signal sequence (275 others); 9 predicted transmembrane helices (20 others); similar to S. cerevisiae YJL062W
	1779870_at		0.3	NC	0.3	NC	-0.1	NC	-0.3	NC		0	NC	0.1	NC	0.6	NC	0.7	I		1169.9	P	518.4	P	697.4	P	675.9	P	466.2	P	833.5	P	398.5	P	889.2	P	SPAC16A10.03c	involved in intracellular protein transport (predicted)	vps11	HOPS complex (predicted) (2 others); similar to S. pombe SPAC823.12 (paralog); similar to S. cerevisiae YMR231W (1 others); zinc finger protein (211 others); zf-C3HC4 type (RING finger) (51 others); ubiquitin-protein ligase (E3) (predicted) (54 others)
	1780251_at		0.2	NC	-0.1	NC	1.2	I	1	I		-0.4	D	-0.2	NC	1.2	I	1.4	I		1183.6	P	1145	P	819.5	P	1752.1	P	472	P	1369.4	P	546.2	P	1827.4	P	SPAC1687.10	sequence orphan	mcp1	meiosis specific coiled-coil protein mcp1; coiled-coil (predicted) (96 others); expressed during meiosis (pers. comm. Hiroshi Nojima) (12 others); no apparent orthologs (135 others)
	1771384_at		0	NC	-0.3	NC	-1.4	D	-1.7	D		0.1	NC	0.1	NC	-0.5	NC	-0.3	NC		3963.7	P	752.6	P	3047.4	P	1246	P	2280.8	P	1914.9	P	1891.8	P	1879.8	P	SPAC26F1.08c	hypothetical protein	0	hypothetical protein (130 others); similar to S. cerevisiae YDL231C (1 others); 12 predicted transmembrane helices (37 others)
	1771625_at		-0.1	NC	-0.1	NC	-0.2	NC	-0.2	NC		0	NC	0	NC	1.3	I	1.4	I		1139.5	P	479.1	P	934	P	651.6	P	648	P	1588.8	P	514.6	P	1795.9	P	SPBC8D2.14c	SNARE (predicted)	sed5	SNARE (predicted) (16 others); 1 predicted transmembrane helix (92 others); similar to S. cerevisiae YLR026C
	1772722_at		-0.3	NC	-0.2	NC	0.3	NC	0	NC		-0.4	NC	-0.1	NC	1.9	I	2.2	I		714.2	P	395.9	P	651.6	P	706.2	P	424.6	P	1995.3	P	472.9	P	2371.6	P	SPBC31F10.17c	sequence orphan	0	sequence orphan (422 others)
	1776340_at		0.5	I	-0.3	NC	-0.4	NC	-1.1	D		-0.1	NC	-0.1	NC	0.2	I	0.2	NC		13400.3	P	2655.3	P	6932.5	P	4682.5	P	10491	P	13109.2	P	9600.2	P	15512.7	P	SPAC22H10.12c	GTPase activator activity	gdi1	GTPase activator activity; involved in vesicle-mediated transport (predicted) (39 others); similar to S. cerevisiae YER136W
	1777163_at		-0.2	NC	0	NC	-1	D	-0.7	D		-0.1	NC	0.1	NC	0.4	NC	0.5	I		3474.8	P	1029	P	3349	P	1246.5	P	2276.7	P	3294.8	P	2165.3	P	3638.3	P	SPAC31A2.10	RanGTP-binding protein (predicted)	0	RanGTP-binding protein (predicted) (2 others); similar to S. cerevisiae YGL164C (1 others); similar to S. pombe SPCC584.03C (paralog) (1 others)
	1772652_at		0.5	I	-0.4	NC	0.3	NC	-0.8	D		0.2	NC	-0.1	NC	0.2	NC	0	NC		4475.8	P	1273.6	P	2254.3	P	2320.7	P	3279.7	P	3471.6	P	2515.6	P	4213.9	P	SPBC17D11.02c	zinc finger protein	0	synoviolin (predicted); zinc finger protein (211 others); zf-C3HC4 type (RING finger) (51 others); similar to S. cerevisiae YOL013c; 6 predicted transmembrane helices (21 others)
	1776631_at		-0.1	NC	-0.3	NC	0	NC	-0.3	NC		0	NC	-0.2	NC	1	NC	0.9	NC		1851	P	775.2	P	1659.8	P	1391.1	P	817.5	P	1292.6	P	656.6	P	1750.7	P	SPCC1281.02c	spliceosome associated protein (implicated)	spf30	spliceosome associated protein (implicated) (1 others); tudor domain (SMART) (1 others); involved in mRNA splicing (56 others); no apparent S. cerevisiae ortholog (482 others)
	1779216_at		0.4	I	-0.9	D	0.1	NC	-1.2	D		-0.1	NC	-0.2	NC	0.7	I	0.7	I		2204.7	P	651.7	P	1301.9	P	1640.2	P	996.6	P	1875.4	P	1005	P	2170.3	P	SPAC6F12.15c	anaphase-promoting complex (APC)	cut9	anaphase-promoting complex (APC) (12 others); TPR repeat protein (39 others); similar to S. cerevisiae YKL022C Defect in REreplication 1 (PMID:15466421)
	1779960_at		0.1	NC	-0.5	D	-0.5	NC	-1.1	D		0	NC	0	NC	0.5	I	0.6	I		3716.2	P	1056.1	P	2739.5	P	1734.1	P	2559.5	P	4382	P	2374.1	P	4713.2	P	SPBC12C2.05c	DAG domain	0	DAG domain; diacylglycerol binding domain; src (SH3) homology domain (20 others); involved in actin cortical patch distribution (predicted) (1 others); actin cortical patch component (predicted) (21 others); similar to S. cerevisiae YHR114W
	1779878_at		-0.8	D	-0.3	NC	-1.2	D	-0.8	D		0	NC	0.1	NC	-0.6	D	-0.5	NC		1391.5	P	414	P	1859.2	P	660.5	P	2716.6	P	2286.1	P	2446.3	P	2385	P	SPAC11D3.05	unknown specificity	0	membrane transporter (46 others); similar to S. pombe SPBC947.06c and SPCC794.04C and SPCC569.05C and SPBC36.03C and SPBC36.01C and SPBC36.02C and SPBC530.02 and SPBC530.15c and SPBC1348.05 and SPAPB1A11.01 and SPAC750.02c and SPCC576.17c and SPCC965.13 and SPBPB2B2.16c and SPAC17C9.16c and SPBC609.04 and SPCC1529.01 and SPBC409.08 and SPAC17A2.01; similar to S. cerevisiae YBR008C and YGR138C and…
	1779052_at		0.1	NC	0	NC	0.5	I	0.6	I		0.5	I	0.1	NC	0.8	I	0.3	I		11551	P	8625.9	P	9190	P	11712.7	P	11615.2	P	14678.3	P	6938.6	P	15595	P	SPBC1711.13	histidinol dehydrogenase (predicted)	his2	histidinol dehydrogenase (predicted); similar to S. cerevisiae YCL030C (1 others); similarity to YCL030C is at the C-term, S. pombe his7 is similar to YCl030C at the N-term
	1776965_at		-0.4	D	-0.5	NC	0.4	NC	0.5	NC		0	NC	-0.1	NC	1.4	I	1.2	I		1860.7	P	1287.7	P	2113.1	P	2585	P	1407.8	P	3331	P	1114.5	P	4149	P	SPAC13G6.14	diphosphoinositol-polyphosphate diphosphatase activity	aps1	diadenosine 5',5'''-p1,p6-hexaphosphate hydrolase (PMID:10090752); dual function MutT hydrolase; non-essential (PMID:12387729) (237 others); deletion mutant results in decreased in vitro Ap6A hydrolase activity (PMID:12387729); degrades PP-InsP5 (PMID:12387729); degrades [PP]x-InsPx (PMID:10090752); similar to S. cerevisiae YOR163W
	1774897_at		-0.3	D	0.1	NC	0.2	NC	0.6	I		0.1	NC	0.1	NC	0.2	NC	0.1	NC		12235.5	P	9110.9	P	11644.1	P	12031.7	P	8800.1	P	10212.8	P	7123.7	P	11233.8	P	SPBC405.01	phosphoribosylamine-glycine ligase (PMID 3502942)	ade1	phosphoribosylamine-glycine ligase (PMID:3502942); phosphoribosylformylglycinamidine cyclo-ligase (PMID:3502942); involved in purine biosynthesis (8 others); bifunctional enzyme (3 others); de novo purine biosynthesis pathway (2nd step) (1 others); de novo purine biosynthesis pathway (5th step) (1 others); similar to S. cerevisiae YGL234W
	1778011_at		0	NC	0.4	I	0.8	I	1.2	I		0	NC	0	NC	0.4	I	0.4	I		7881.7	P	9866.2	P	5863.8	P	9624.1	P	5436.3	P	8027.5	P	4992.5	P	9295.2	P	SPAC13D6.02c	zinc finger protein	byr3	zinc finger protein (211 others); zf-CCHC type (zinc knuckle) (7) (6 others); involved in mating pheromone recognition pathway (PMID:8534915); deletion mutant results in conjugation defects (PMID:1515675); involved in conjugation (13 others); cellular nucleic acid binding protein homolog; overexpression suppresses sporulation defects of ras1 mutant (PMID:1515675); similar to S. cerevisiae YNL255C…
	1774790_at		-0.4	D	-0.3	NC	0	NC	0.1	NC		-0.2	NC	-0.1	NC	0.1	NC	0.3	NC		3631.7	P	1903.1	P	3744.3	P	3479.3	P	2362	P	2921.5	P	2204.1	P	3391.2	P	SPAC17D4.04	tRNA methyltransferase (predicted)	0	tRNA methyltransferase (predicted) (6 others); similar to S. cerevisiae YBL024W (1 others); localization nucleolus (predicted) (30 others)
	1774831_at		0.4	I	-0.5	D	1	I	0.1	NC		-0.1	NC	-0.1	NC	1.1	I	1.1	I		5418.4	P	2935.1	P	3337.3	P	6268.3	P	3166.9	P	7573.8	P	3038.8	P	9422.2	P	SPCC4G3.04c	C-methytransferase (predicted)	coq5	C-methytransferase; similar to S. cerevisiae YML110C
	1772354_at		-0.9	D	-0.1	NC	0.7	I	1.4	I		-0.1	NC	0	NC	2.6	I	2.7	I		2688.5	P	3578.1	P	4015.3	P	5754.7	P	1023	P	7246.9	P	964.7	P	8138.9	P	SPAC644.05c	deoxyuridine 5-triphosphate nucleotidohydrolase (predicted)	0	deoxyuridine 5'-triphosphate nucleotidohydrolase (predicted); pyrimidine deoxyribonucleoside triphosphate catabolism; dUTP pyrophosphatase; involved in pyrimidine biosynthesis (3 others); similar to S. cerevisiae YBR252W
	1773606_at		-0.2	NC	-0.4	MD	-0.3	NC	-0.7	D		-0.1	NC	0	NC	0.6	I	0.7	I		3746.2	P	1201.4	P	3039.4	P	1920.7	P	1553	P	2425.4	P	1358.3	P	2585.3	P	SPBC30B4.06c	GIDA family	0	GIDA family; similar to S. cerevisiae YGL236C
	1780153_at		-0.3	D	0.2	NC	-0.3	D	0.1	NC		0.1	NC	0.1	NC	0.3	I	0.3	MI		9060.5	P	4576.1	P	8764.8	P	6315.3	P	8965	P	11116.2	P	7267.7	P	12561.5	P	SPBC19C2.14	small nuclear ribonucleoprotein (snRNP)	#N/A	#N/A
	1772096_at		0	NC	-0.4	NC	-0.5	D	-0.9	D		0	NC	0	NC	0.6	I	0.6	I		7244.2	P	1965.5	P	6204.9	P	3698.4	P	4432.5	P	6600.2	P	3830.2	P	7381.2	P	SPBC409.05	SCF ubiquitin ligase complex (PMID 9990507)	skp1	SCF ubiquitin ligase complex (PMID:9990507); essential (188 others); similar to S. cerevisiae YDR328C; skp1 family see GNC for naming issues
	1773246_at		-0.2	NC	-0.2	NC	0.3	NC	0.1	NC		-0.1	NC	0	NC	0.6	I	0.6	I		5217.4	P	2935	P	4693.1	P	4882	P	3243.2	P	5965.6	P	3316.2	P	6867.9	P	SPCC16C4.18c	transcription initiation factor activity	taf50	histone H4-like TAF (PMID:11972332); histone fold (PMID:11972332) (27 others); essential (PMID:11972332) (188 others); similar to S. cerevisiae YGL112C
	1769969_at		-0.2	NC	-0.1	NC	-0.4	NC	-0.4	NC		0.1	NC	0	NC	0.6	MI	0.3	NC		2829.3	P	1064.5	P	2496	P	1829.8	P	2922.6	P	3618.5	P	2180.5	P	4167.7	P	SPBC1271.13	mitochondrial ribosomal protein subunit YmL8	mrpl8	mitochondrial ribosomal protein subunit l8; similar to S. cerevisiae YJL063C
	1770346_at		-0.4	D	-0.4	D	-2.5	D	-2.6	D		0.1	NC	0	NC	-0.1	NC	-0.2	NC		2325.8	P	201.3	P	2394.4	P	414.9	P	1772.6	P	1587.2	P	1449.9	P	1943.1	P	SPBC20F10.06	horma domain protein	mad2	horma domain protein (2 others); similar to S. cerevisiae YJL030W
	1771607_at		-0.2	NC	0.1	NC	-1.9	D	-2.1	D		-0.2	NC	-0.1	NC	0.1	NC	0.1	NC		4870.2	P	657.5	P	4438.8	P	835.8	P	1990	P	2355.6	P	2064.6	P	2840	P	SPAC17H9.03c	sequence orphan	0	sequence orphan (422 others); coiled-coil (region) (predicted) (96 others); involved in DNA repair (possibly) (27 others) highly conserved region A L/F M M * L * R K/E C/L R/K IL* R D/K L/F * L/M/V A V **************KPAL with vertebrate Trad which is possibly involved in DNA repair
	1777185_at		0.2	NC	-0.5	D	0.6	NC	-0.4	NC		-0.4	NC	0	NC	0.5	NC	1	NC		431.6	P	176.1	P	279.9	P	425.9	P	180.9	P	368.1	P	178.3	P	364.8	P	SPCC645.12c	sequence orphan	0	sequence orphan (422 others); candidate for GARP complex, OR SPAC3G6.10c, check possibly spliced to SPCC645.11c
	1771654_at		0.4	I	0.1	NC	-1.4	D	-1.8	D		0.4	I	0.1	NC	0.3	I	0	NC		5263.3	P	666.1	P	2757	P	1104.2	P	4467.8	P	4748.1	P	2644.1	P	4562	P	SPAC16A10.05c	DASH complex (predicted)	0	DASH complex (predicted) (5 others); similar to S. cerevisiae YDR016C
	1773358_at		0.5	I	0	NC	-0.6	D	-1.2	D		0.3	NC	-0.1	NC	0.2	NC	-0.1	NC		5057.9	P	1198.5	P	2738.7	P	1722.5	P	4927.9	P	4871	P	3445.7	P	5399.1	P	SPAC31A2.13c	SNARE-associated	sft1	SNARE-associated; involved in secretory pathway (7 others); involved in vesicle-mediated transport (39 others); involved in intracellular protein transport (44 others); similar to S. cerevisiae YKL006C-A; 1 predicted transmembrane helix (92 others)
	1780045_at		0.4	NC	-0.5	NC	0	NC	-1.1	NC		-0.2	NC	0	NC	1.2	I	1.1	I		1392.5	P	271.9	P	830.2	P	615.3	P	661.7	P	1538.5	P	615.8	P	1824.1	P	SPBC18H10.11c	hypothetical protein	0	hypothetical protein (130 others); PPR domains (4 others); no apparent orthologs (cannot be distinguished) (70 others); predicted N-terminal signal sequence (275 others)
	1776575_at		0.1	NC	-0.1	NC	0.6	NC	0.3	NC		0.1	NC	-0.1	NC	1.3	I	1.1	I		1760.4	P	904.1	P	1240.4	P	1375.9	P	795.8	P	1712.2	P	751	P	2219.4	P	SPBC16C6.01c	SET domain	0	SET domain (12 others); histone lysine methyltransferase (predicted) (10 others); no apparent S. cerevisiae ortholog (482 others)
	1778230_at		0	NC	-0.1	NC	-0.8	D	-1	D		0	NC	-0.1	NC	-0.2	NC	-0.1	NC		2274.1	P	536.9	P	1532	P	753.1	P	784.9	P	744.5	P	707.9	P	969.3	P	SPAC343.03	anaphase-promoting complex (APC) (PMID 12477395)	apc11	anaphase-promoting complex (APC) (PMID:12477395) (12 others); zinc finger protein (211 others); zf-C3HC4 type (RING finger) (51 others); ubiquitin-protein ligase (E3) (predicted) (54 others); conserved eukaryotic protein (236 others); similar to S. cerevisiae YDL008W
	1775749_at		0.2	NC	0.2	NC	-1	D	-1.8	D		0.1	NC	-0.1	NC	0.5	NC	0.2	NC		1654.1	P	366.5	P	1101	P	574.6	P	759.4	P	1270	P	604.9	P	1561.5	P	SPAC30C2.03	hypothetical protein	0	sequence orphan (422 others)
[truncated: 3,956 more rows]
